# Supplementary material for: The structure of human dermatan sulfate epimerase 1 emphasizes the importance of C5-epimerization of glucuronic acid in higher organisms
Source: Chem Sci. 2020 Dec 8;12(5):1869–85. doi: 10.1039/d0sc05971d (PMC8006597; doi:10.1039/d0sc05971d)
Supplement: Supplementary file 1 [file SC-012-D0SC05971D-s001.pdb]

REMARK   4      COMPLIES WITH FORMAT V. 3.0, 1-DEC-2006
REMARK 888
REMARK 888 WRITTEN BY MAESTRO (A PRODUCT OF SCHRODINGER, LLC)
TITLE     DS-epi1-octamer-cmin2-f898
MODEL        1
ATOM      1  N   ILE A  24       0.364  16.459  23.380  1.00126.79           N  
ANISOU    1  N   ILE A  24    15442  18515  14219    -42   2180  -2116
ATOM      2  CA  ILE A  24      -0.183  15.699  22.265  1.00120.83           C  
ANISOU    2  CA  ILE A  24    14539  17735  13635    318   2317  -2147
ATOM      3  C   ILE A  24       0.935  15.704  21.116  1.00107.53           C  
ANISOU    3  C   ILE A  24    12886  15746  12227    380   2133  -2063
ATOM      4  O   ILE A  24       0.673  15.224  20.057  1.00107.90           O  
ANISOU    4  O   ILE A  24    12759  15802  12435    628   2185  -2005
ATOM      5  CB  ILE A  24      -1.525  16.245  21.730  1.00119.85           C  
ANISOU    5  CB  ILE A  24    14592  17501  13443    592   2547  -2400
ATOM      6  CG1 ILE A  24      -1.321  17.715  21.185  1.00116.92           C  
ANISOU    6  CG1 ILE A  24    14608  16790  13028    456   2447  -2569
ATOM      7  CG2 ILE A  24      -2.682  16.104  22.776  1.00120.65           C  
ANISOU    7  CG2 ILE A  24    14562  17983  13295    634   2794  -2464
ATOM      8  CD1 ILE A  24      -2.070  18.162  19.931  1.00118.99           C  
ANISOU    8  CD1 ILE A  24    15103  16921  13188    671   2669  -2841
ATOM      9  H1  ILE A  24      -0.371  16.143  23.996  1.00  0.00           H  
ATOM     10  H2  ILE A  24       0.202  17.431  23.158  1.00  0.00           H  
ATOM     11  HA  ILE A  24      -0.299  14.653  22.550  1.00  0.00           H  
ATOM     12  HB  ILE A  24      -1.822  15.558  20.938  1.00  0.00           H  
ATOM     13 HG13 ILE A  24      -0.277  18.006  21.063  1.00  0.00           H  
ATOM     14 HG12 ILE A  24      -1.575  18.456  21.943  1.00  0.00           H  
ATOM     15 HG21 ILE A  24      -2.701  16.827  23.592  1.00  0.00           H  
ATOM     16 HG22 ILE A  24      -3.659  16.365  22.369  1.00  0.00           H  
ATOM     17 HG23 ILE A  24      -2.696  15.104  23.209  1.00  0.00           H  
ATOM     18 HD11 ILE A  24      -1.447  18.272  19.044  1.00  0.00           H  
ATOM     19 HD12 ILE A  24      -2.706  17.449  19.408  1.00  0.00           H  
ATOM     20 HD13 ILE A  24      -2.612  19.107  19.957  1.00  0.00           H  
ATOM     21  N   THR A  25       2.152  16.201  21.350  1.00 97.42           N  
ANISOU   21  N   THR A  25    11814  14211  10989    160   1918  -2048
ATOM     22  CA  THR A  25       3.228  16.332  20.371  1.00 97.75           C  
ANISOU   22  CA  THR A  25    11921  13949  11271    194   1745  -1987
ATOM     23  C   THR A  25       3.793  14.901  20.039  1.00 88.06           C  
ANISOU   23  C   THR A  25    10594  12775  10090    -60   1533  -1775
ATOM     24  O   THR A  25       3.897  14.001  20.899  1.00 86.62           O  
ANISOU   24  O   THR A  25    10345  12816   9750   -286   1504  -1685
ATOM     25  CB  THR A  25       4.369  17.264  20.858  1.00103.81           C  
ANISOU   25  CB  THR A  25    13014  14368  12060    163   1677  -2150
ATOM     26  OG1 THR A  25       4.779  16.864  22.193  1.00117.39           O  
ANISOU   26  OG1 THR A  25    14785  15798  14020    286   1584  -2124
ATOM     27  CG2 THR A  25       4.087  18.728  20.980  1.00 92.34           C  
ANISOU   27  CG2 THR A  25    11696  12902  10488   -167   1496  -2110
ATOM     28  H   THR A  25       2.367  16.718  22.190  1.00  0.00           H  
ATOM     29  HA  THR A  25       2.881  16.821  19.461  1.00  0.00           H  
ATOM     30  HB  THR A  25       5.238  17.108  20.220  1.00  0.00           H  
ATOM     31  HG1 THR A  25       5.129  15.986  22.029  1.00  0.00           H  
ATOM     32 HG21 THR A  25       3.120  18.971  21.420  1.00  0.00           H  
ATOM     33 HG22 THR A  25       4.925  19.219  21.474  1.00  0.00           H  
ATOM     34 HG23 THR A  25       4.210  19.189  20.000  1.00  0.00           H  
ATOM     35  N   ASP A  26       4.083  14.672  18.777  1.00 78.65           N  
ANISOU   35  N   ASP A  26     9411  11365   9109    -23   1391  -1695
ATOM     36  CA  ASP A  26       4.591  13.489  18.112  1.00 73.52           C  
ANISOU   36  CA  ASP A  26     8712  10710   8511   -244   1194  -1514
ATOM     37  C   ASP A  26       6.114  13.361  18.348  1.00 66.28           C  
ANISOU   37  C   ASP A  26     8030   9510   7642   -387   1016  -1534
ATOM     38  O   ASP A  26       6.839  12.798  17.520  1.00 72.14           O  
ANISOU   38  O   ASP A  26     8768  10146   8496   -481    858  -1409
ATOM     39  CB  ASP A  26       4.182  13.456  16.543  1.00 72.33           C  
ANISOU   39  CB  ASP A  26     8367  10578   8536   -126   1159  -1384
ATOM     40  CG  ASP A  26       4.540  14.646  15.580  1.00 76.57           C  
ANISOU   40  CG  ASP A  26     9014  10797   9283     49   1104  -1426
ATOM     41  OD1 ASP A  26       4.784  15.755  16.137  1.00 78.23           O  
ANISOU   41  OD1 ASP A  26     9409  10804   9509    164   1163  -1584
ATOM     42  OD2 ASP A  26       4.464  14.465  14.335  1.00 76.37           O1-
ANISOU   42  OD2 ASP A  26     8898  10725   9393     55   1001  -1298
ATOM     43  H   ASP A  26       4.013  15.397  18.078  1.00  0.00           H  
ATOM     44  HA  ASP A  26       4.011  12.698  18.587  1.00  0.00           H  
ATOM     45  HB3 ASP A  26       3.131  13.310  16.292  1.00  0.00           H  
ATOM     46  HB2 ASP A  26       4.713  12.596  16.135  1.00  0.00           H  
ATOM     47  N   GLU A  27       6.620  13.895  19.524  1.00 67.51           N  
ANISOU   47  N   GLU A  27     8386   9561   7704   -410   1041  -1687
ATOM     48  CA  GLU A  27       8.014  13.919  19.898  1.00 79.91           C  
ANISOU   48  CA  GLU A  27    10155  10904   9302   -544    876  -1709
ATOM     49  C   GLU A  27       8.302  12.676  20.818  1.00 78.43           C  
ANISOU   49  C   GLU A  27    10035  10842   8922   -793    788  -1652
ATOM     50  O   GLU A  27       7.419  12.300  21.563  1.00 74.09           O  
ANISOU   50  O   GLU A  27     9476  10501   8174   -850    895  -1696
ATOM     51  CB  GLU A  27       8.346  15.153  20.885  1.00 90.60           C  
ANISOU   51  CB  GLU A  27    11703  12059  10662   -443    938  -1911
ATOM     52  CG  GLU A  27       9.685  15.304  21.529  1.00100.29           C  
ANISOU   52  CG  GLU A  27    12909  13148  12050   -172   1059  -1984
ATOM     53  CD  GLU A  27       9.641  16.326  22.629  1.00106.83           C  
ANISOU   53  CD  GLU A  27    13977  13759  12856   -101   1134  -2197
ATOM     54  OE1 GLU A  27      10.326  17.334  22.453  1.00108.03           O  
ANISOU   54  OE1 GLU A  27    14301  13851  12894   -292   1047  -2274
ATOM     55  OE2 GLU A  27       8.932  16.103  23.682  1.00112.37           O1-
ANISOU   55  OE2 GLU A  27    14703  14346  13646    143   1276  -2283
ATOM     56  H   GLU A  27       5.934  14.194  20.202  1.00  0.00           H  
ATOM     57  HA  GLU A  27       8.663  13.880  19.023  1.00  0.00           H  
ATOM     58  HB3 GLU A  27       7.651  15.040  21.717  1.00  0.00           H  
ATOM     59  HB2 GLU A  27       8.030  16.079  20.404  1.00  0.00           H  
ATOM     60  HG3 GLU A  27      10.446  15.539  20.784  1.00  0.00           H  
ATOM     61  HG2 GLU A  27      10.034  14.377  21.982  1.00  0.00           H  
ATOM     62  N   ASN A  28       9.486  12.163  20.636  1.00 74.81           N  
ANISOU   62  N   ASN A  28     9648  10257   8518   -930    597  -1550
ATOM     63  CA  ASN A  28      10.068  11.049  21.343  1.00 74.83           C  
ANISOU   63  CA  ASN A  28     9755  10325   8353  -1140    487  -1491
ATOM     64  C   ASN A  28      11.529  11.506  21.415  1.00 76.01           C  
ANISOU   64  C   ASN A  28    10061  10286   8533  -1177    362  -1560
ATOM     65  O   ASN A  28      12.231  11.372  20.410  1.00 72.11           O  
ANISOU   65  O   ASN A  28     9571   9641   8188  -1185    221  -1470
ATOM     66  CB  ASN A  28       9.923   9.742  20.531  1.00 74.18           C  
ANISOU   66  CB  ASN A  28     9615  10285   8287  -1268    371  -1282
ATOM     67  CG  ASN A  28       8.706   8.868  20.800  1.00 76.90           C  
ANISOU   67  CG  ASN A  28    10087  10654   8476  -1455    241  -1197
ATOM     68  OD1 ASN A  28       7.874   9.173  21.674  1.00 76.95           O  
ANISOU   68  OD1 ASN A  28    10197  10719   8323  -1516    250  -1288
ATOM     69  ND2 ASN A  28       8.536   7.741  20.155  1.00 77.11           N  
ANISOU   69  ND2 ASN A  28    10120  10635   8542  -1543    121  -1020
ATOM     70  H   ASN A  28       9.983  12.581  19.862  1.00  0.00           H  
ATOM     71  HA  ASN A  28       9.552  10.994  22.302  1.00  0.00           H  
ATOM     72  HB3 ASN A  28      10.719   9.032  20.755  1.00  0.00           H  
ATOM     73  HB2 ASN A  28      10.001   9.993  19.473  1.00  0.00           H  
ATOM     74 HD22 ASN A  28       7.768   7.175  20.486  1.00  0.00           H  
ATOM     75 HD21 ASN A  28       9.315   7.386  19.618  1.00  0.00           H  
ATOM     76  N   PRO A  29      11.902  12.107  22.560  1.00 75.76           N  
ANISOU   76  N   PRO A  29    10158  10273   8353  -1213    410  -1719
ATOM     77  CA  PRO A  29      13.278  12.624  22.814  1.00 75.66           C  
ANISOU   77  CA  PRO A  29    10286  10108   8354  -1282    283  -1787
ATOM     78  C   PRO A  29      14.449  11.717  22.533  1.00 77.20           C  
ANISOU   78  C   PRO A  29    10499  10324   8511  -1438     77  -1625
ATOM     79  O   PRO A  29      15.403  12.270  22.018  1.00 81.33           O  
ANISOU   79  O   PRO A  29    11082  10737   9083  -1485    -50  -1640
ATOM     80  CB  PRO A  29      13.259  12.968  24.337  1.00 71.93           C  
ANISOU   80  CB  PRO A  29     9956   9703   7671  -1326    389  -1988
ATOM     81  CG  PRO A  29      11.796  13.430  24.606  1.00 80.33           C  
ANISOU   81  CG  PRO A  29    10946  10911   8666  -1207    606  -2050
ATOM     82  CD  PRO A  29      11.040  12.342  23.719  1.00 78.82           C  
ANISOU   82  CD  PRO A  29    10565  10829   8555  -1187    597  -1853
ATOM     83  HA  PRO A  29      13.410  13.523  22.212  1.00  0.00           H  
ATOM     84  HB3 PRO A  29      13.976  13.771  24.508  1.00  0.00           H  
ATOM     85  HB2 PRO A  29      13.576  12.089  24.898  1.00  0.00           H  
ATOM     86  HG3 PRO A  29      11.765  14.418  24.146  1.00  0.00           H  
ATOM     87  HG2 PRO A  29      11.403  13.406  25.622  1.00  0.00           H  
ATOM     88  HD2 PRO A  29      10.981  11.410  24.281  1.00  0.00           H  
ATOM     89  HD3 PRO A  29      10.022  12.700  23.568  1.00  0.00           H  
ATOM     90  N   GLU A  30      14.430  10.446  22.927  1.00 73.09           N  
ANISOU   90  N   GLU A  30     9930   9941   7901  -1517     42  -1466
ATOM     91  CA  GLU A  30      15.647   9.571  22.935  1.00 78.58           C  
ANISOU   91  CA  GLU A  30    10664  10649   8546  -1637   -143  -1301
ATOM     92  C   GLU A  30      15.878   8.768  21.594  1.00 75.57           C  
ANISOU   92  C   GLU A  30    10216  10119   8379  -1571   -249  -1150
ATOM     93  O   GLU A  30      16.446   7.682  21.707  1.00 80.77           O  
ANISOU   93  O   GLU A  30    10907  10760   9023  -1626   -400  -1012
ATOM     94  CB  GLU A  30      15.382   8.566  24.072  1.00 92.78           C  
ANISOU   94  CB  GLU A  30    12483  12636  10132  -1762   -129  -1190
ATOM     95  CG  GLU A  30      15.164   9.083  25.484  1.00108.08           C  
ANISOU   95  CG  GLU A  30    14506  14747  11812  -1857    -47  -1318
ATOM     96  CD  GLU A  30      14.735   7.980  26.393  1.00124.47           C  
ANISOU   96  CD  GLU A  30    16695  16815  13783  -1948   -180  -1372
ATOM     97  OE1 GLU A  30      15.496   7.672  27.331  1.00131.29           O  
ANISOU   97  OE1 GLU A  30    17592  17712  14581  -2038   -348  -1209
ATOM     98  OE2 GLU A  30      13.705   7.290  26.130  1.00129.60           O1-
ANISOU   98  OE2 GLU A  30    17406  17424  14410  -1930   -119  -1574
ATOM     99  H   GLU A  30      13.619   9.997  23.327  1.00  0.00           H  
ATOM    100  HA  GLU A  30      16.561  10.131  23.129  1.00  0.00           H  
ATOM    101  HB3 GLU A  30      16.246   7.902  24.117  1.00  0.00           H  
ATOM    102  HB2 GLU A  30      14.522   7.952  23.803  1.00  0.00           H  
ATOM    103  HG3 GLU A  30      14.426   9.860  25.682  1.00  0.00           H  
ATOM    104  HG2 GLU A  30      16.075   9.464  25.945  1.00  0.00           H  
ATOM    105  N   VAL A  31      15.459   9.271  20.392  1.00 69.27           N  
ANISOU  105  N   VAL A  31     9330   9222   7768  -1445   -172  -1171
ATOM    106  CA  VAL A  31      15.723   8.580  19.095  1.00 66.01           C  
ANISOU  106  CA  VAL A  31     8861   8682   7536  -1389   -252  -1035
ATOM    107  C   VAL A  31      17.187   8.778  18.697  1.00 68.66           C  
ANISOU  107  C   VAL A  31     9229   8899   7960  -1381   -397  -1006
ATOM    108  O   VAL A  31      17.691   9.910  18.603  1.00 71.10           O  
ANISOU  108  O   VAL A  31     9570   9175   8271  -1385   -410  -1128
ATOM    109  CB  VAL A  31      14.685   9.141  18.043  1.00 62.85           C  
ANISOU  109  CB  VAL A  31     8361   8216   7302  -1257   -143  -1082
ATOM    110  CG1 VAL A  31      14.556  10.654  17.918  1.00 61.81           C  
ANISOU  110  CG1 VAL A  31     8244   7963   7276  -1157   -102  -1236
ATOM    111  CG2 VAL A  31      15.022   8.614  16.597  1.00 63.29           C  
ANISOU  111  CG2 VAL A  31     8369   8175   7502  -1227   -210   -939
ATOM    112  H   VAL A  31      15.255  10.258  20.328  1.00  0.00           H  
ATOM    113  HA  VAL A  31      15.443   7.536  19.233  1.00  0.00           H  
ATOM    114  HB  VAL A  31      13.754   8.642  18.312  1.00  0.00           H  
ATOM    115 HG11 VAL A  31      13.827  10.918  17.152  1.00  0.00           H  
ATOM    116 HG12 VAL A  31      14.227  11.054  18.877  1.00  0.00           H  
ATOM    117 HG13 VAL A  31      15.516  11.100  17.655  1.00  0.00           H  
ATOM    118 HG21 VAL A  31      14.751   7.564  16.494  1.00  0.00           H  
ATOM    119 HG22 VAL A  31      14.427   9.036  15.788  1.00  0.00           H  
ATOM    120 HG23 VAL A  31      16.072   8.680  16.310  1.00  0.00           H  
ATOM    121  N   MET A  32      17.964   7.674  18.407  1.00 66.24           N  
ANISOU  121  N   MET A  32     8918   8533   7716  -1374   -504   -843
ATOM    122  CA  MET A  32      19.355   7.725  17.930  1.00 71.79           C  
ANISOU  122  CA  MET A  32     9623   9169   8483  -1358   -644   -783
ATOM    123  C   MET A  32      19.587   8.260  16.534  1.00 76.11           C  
ANISOU  123  C   MET A  32    10101   9565   9250  -1249   -636   -808
ATOM    124  O   MET A  32      20.308   7.778  15.730  1.00 77.55           O  
ANISOU  124  O   MET A  32    10258   9668   9541  -1188   -705   -695
ATOM    125  CB  MET A  32      20.151   6.454  18.242  1.00 76.14           C  
ANISOU  125  CB  MET A  32    10219   9732   8979  -1376   -750   -590
ATOM    126  CG  MET A  32      19.636   5.553  19.454  1.00 90.61           C  
ANISOU  126  CG  MET A  32    12133  11715  10578  -1496   -788   -544
ATOM    127  SD  MET A  32      19.945   6.455  21.058  1.00100.48           S  
ANISOU  127  SD  MET A  32    13468  12949  11761  -1493   -924   -296
ATOM    128  CE  MET A  32      21.814   6.412  21.126  1.00 94.63           C  
ANISOU  128  CE  MET A  32    12653  12053  11250  -1330  -1003   -230
ATOM    129  H   MET A  32      17.522   6.766  18.423  1.00  0.00           H  
ATOM    130  HA  MET A  32      19.942   8.383  18.571  1.00  0.00           H  
ATOM    131  HB3 MET A  32      21.239   6.502  18.188  1.00  0.00           H  
ATOM    132  HB2 MET A  32      20.033   5.843  17.347  1.00  0.00           H  
ATOM    133  HG3 MET A  32      20.167   4.602  19.477  1.00  0.00           H  
ATOM    134  HG2 MET A  32      18.629   5.140  19.405  1.00  0.00           H  
ATOM    135  HE1 MET A  32      22.276   6.728  20.191  1.00  0.00           H  
ATOM    136  HE2 MET A  32      22.220   6.876  22.025  1.00  0.00           H  
ATOM    137  HE3 MET A  32      22.144   5.379  21.014  1.00  0.00           H  
ATOM    138  N   ILE A  33      18.962   9.411  16.271  1.00 69.86           N  
ANISOU  138  N   ILE A  33     9293   8733   8518  -1217   -542   -959
ATOM    139  CA  ILE A  33      19.273  10.281  15.099  1.00 62.81           C  
ANISOU  139  CA  ILE A  33     8354   7699   7812  -1134   -534   -997
ATOM    140  C   ILE A  33      19.712  11.592  15.776  1.00 65.96           C  
ANISOU  140  C   ILE A  33     8800   8072   8189  -1183   -524  -1152
ATOM    141  O   ILE A  33      18.838  12.375  16.244  1.00 69.37           O  
ANISOU  141  O   ILE A  33     9276   8482   8598  -1157   -406  -1288
ATOM    142  CB  ILE A  33      18.040  10.425  14.209  1.00 57.00           C  
ANISOU  142  CB  ILE A  33     7569   6898   7190  -1031   -420  -1010
ATOM    143  CG1 ILE A  33      17.585   9.111  13.658  1.00 59.04           C  
ANISOU  143  CG1 ILE A  33     7805   7200   7427  -1033   -424   -877
ATOM    144  CG2 ILE A  33      18.430  11.388  13.061  1.00 53.00           C  
ANISOU  144  CG2 ILE A  33     7024   6245   6868   -951   -428  -1015
ATOM    145  CD1 ILE A  33      16.307   9.153  12.768  1.00 52.98           C  
ANISOU  145  CD1 ILE A  33     6972   6432   6725   -966   -321   -885
ATOM    146  H   ILE A  33      18.366   9.877  16.939  1.00  0.00           H  
ATOM    147  HA  ILE A  33      20.007   9.824  14.435  1.00  0.00           H  
ATOM    148  HB  ILE A  33      17.204  10.793  14.805  1.00  0.00           H  
ATOM    149 HG13 ILE A  33      17.365   8.315  14.370  1.00  0.00           H  
ATOM    150 HG12 ILE A  33      18.445   8.801  13.063  1.00  0.00           H  
ATOM    151 HG21 ILE A  33      17.561  11.743  12.507  1.00  0.00           H  
ATOM    152 HG22 ILE A  33      18.756  12.355  13.444  1.00  0.00           H  
ATOM    153 HG23 ILE A  33      19.178  11.011  12.364  1.00  0.00           H  
ATOM    154 HD11 ILE A  33      16.506   9.740  11.872  1.00  0.00           H  
ATOM    155 HD12 ILE A  33      15.873   8.217  12.416  1.00  0.00           H  
ATOM    156 HD13 ILE A  33      15.484   9.453  13.417  1.00  0.00           H  
ATOM    157  N   PRO A  34      21.048  11.680  16.097  1.00 68.35           N  
ANISOU  157  N   PRO A  34     9100   8380   8491  -1255   -640  -1137
ATOM    158  CA  PRO A  34      21.605  12.894  16.772  1.00 67.77           C  
ANISOU  158  CA  PRO A  34     9094   8276   8379  -1347   -638  -1291
ATOM    159  C   PRO A  34      21.565  14.144  15.837  1.00 70.25           C  
ANISOU  159  C   PRO A  34     9428   8410   8855  -1270   -542  -1382
ATOM    160  O   PRO A  34      22.192  14.079  14.812  1.00 75.00           O  
ANISOU  160  O   PRO A  34     9955   8923   9618  -1184   -547  -1297
ATOM    161  CB  PRO A  34      23.070  12.443  17.092  1.00 52.49           C  
ANISOU  161  CB  PRO A  34     7106   6415   6425  -1446   -801  -1210
ATOM    162  CG  PRO A  34      23.437  11.351  16.070  1.00 56.95           C  
ANISOU  162  CG  PRO A  34     7596   7063   6980  -1386   -881  -1019
ATOM    163  CD  PRO A  34      22.121  10.650  15.954  1.00 54.29           C  
ANISOU  163  CD  PRO A  34     7254   6644   6731  -1259   -776   -976
ATOM    164  HA  PRO A  34      21.009  13.207  17.630  1.00  0.00           H  
ATOM    165  HB3 PRO A  34      23.119  11.917  18.045  1.00  0.00           H  
ATOM    166  HB2 PRO A  34      23.773  13.276  17.094  1.00  0.00           H  
ATOM    167  HG3 PRO A  34      24.211  10.646  16.374  1.00  0.00           H  
ATOM    168  HG2 PRO A  34      23.826  11.846  15.180  1.00  0.00           H  
ATOM    169  HD2 PRO A  34      22.073  10.088  15.022  1.00  0.00           H  
ATOM    170  HD3 PRO A  34      22.004  10.079  16.875  1.00  0.00           H  
ATOM    171  N   PHE A  35      20.809  15.150  16.200  1.00 64.73           N  
ANISOU  171  N   PHE A  35     8846   7650   8098  -1294   -447  -1556
ATOM    172  CA  PHE A  35      20.634  16.500  15.610  1.00 62.06           C  
ANISOU  172  CA  PHE A  35     8575   7116   7889  -1245   -370  -1654
ATOM    173  C   PHE A  35      21.895  17.325  15.758  1.00 66.09           C  
ANISOU  173  C   PHE A  35     9090   7583   8437  -1390   -487  -1649
ATOM    174  O   PHE A  35      22.433  17.476  16.830  1.00 67.28           O  
ANISOU  174  O   PHE A  35     9322   7786   8454  -1562   -548  -1739
ATOM    175  CB  PHE A  35      19.349  17.211  16.200  1.00 64.24           C  
ANISOU  175  CB  PHE A  35     9008   7330   8071  -1227   -231  -1847
ATOM    176  CG  PHE A  35      19.263  18.654  15.956  1.00 66.69           C  
ANISOU  176  CG  PHE A  35     9441   7406   8493  -1183   -150  -1959
ATOM    177  CD1 PHE A  35      19.069  19.223  14.678  1.00 63.96           C  
ANISOU  177  CD1 PHE A  35     9033   6927   8344  -1054   -124  -1873
ATOM    178  CD2 PHE A  35      19.784  19.600  16.894  1.00 65.72           C  
ANISOU  178  CD2 PHE A  35     9521   7184   8264  -1279    -96  -2151
ATOM    179  CE1 PHE A  35      19.272  20.575  14.384  1.00 65.23           C  
ANISOU  179  CE1 PHE A  35     9329   6855   8601  -1014    -49  -1962
ATOM    180  CE2 PHE A  35      20.042  20.896  16.615  1.00 59.26           C  
ANISOU  180  CE2 PHE A  35     8857   6116   7545  -1243    -16  -2253
ATOM    181  CZ  PHE A  35      19.696  21.430  15.425  1.00 62.10           C  
ANISOU  181  CZ  PHE A  35     9150   6338   8107  -1105      7  -2150
ATOM    182  H   PHE A  35      20.373  15.009  17.100  1.00  0.00           H  
ATOM    183  HA  PHE A  35      20.490  16.362  14.539  1.00  0.00           H  
ATOM    184  HB3 PHE A  35      19.181  17.013  17.259  1.00  0.00           H  
ATOM    185  HB2 PHE A  35      18.559  16.705  15.646  1.00  0.00           H  
ATOM    186  HD1 PHE A  35      18.667  18.601  13.892  1.00  0.00           H  
ATOM    187  HD2 PHE A  35      19.969  19.393  17.938  1.00  0.00           H  
ATOM    188  HE1 PHE A  35      19.147  20.902  13.362  1.00  0.00           H  
ATOM    189  HE2 PHE A  35      20.464  21.514  17.393  1.00  0.00           H  
ATOM    190  HZ  PHE A  35      19.986  22.459  15.267  1.00  0.00           H  
ATOM    191  N   THR A  36      22.241  17.986  14.671  1.00 59.62           N  
ANISOU  191  N   THR A  36     8174   6695   7784  -1339   -524  -1539
ATOM    192  CA  THR A  36      23.480  18.786  14.661  1.00 67.63           C  
ANISOU  192  CA  THR A  36     9162   7691   8845  -1477   -624  -1517
ATOM    193  C   THR A  36      23.343  20.088  13.742  1.00 68.72           C  
ANISOU  193  C   THR A  36     9431   7608   9071  -1499   -542  -1630
ATOM    194  O   THR A  36      22.597  19.965  12.791  1.00 76.49           O  
ANISOU  194  O   THR A  36    10444   8446  10171  -1338   -432  -1632
ATOM    195  CB  THR A  36      24.719  17.915  14.186  1.00 68.84           C  
ANISOU  195  CB  THR A  36     9140   7903   9114  -1413   -700  -1332
ATOM    196  OG1 THR A  36      25.939  18.538  14.524  1.00 72.64           O  
ANISOU  196  OG1 THR A  36     9609   8233   9759  -1273   -612  -1297
ATOM    197  CG2 THR A  36      24.842  17.401  12.751  1.00 66.43           C  
ANISOU  197  CG2 THR A  36     8749   7751   8740  -1338   -747  -1214
ATOM    198  H   THR A  36      21.724  17.937  13.805  1.00  0.00           H  
ATOM    199  HA  THR A  36      23.671  19.181  15.658  1.00  0.00           H  
ATOM    200  HB  THR A  36      24.831  17.010  14.785  1.00  0.00           H  
ATOM    201  HG1 THR A  36      26.661  18.095  14.074  1.00  0.00           H  
ATOM    202 HG21 THR A  36      25.795  16.891  12.607  1.00  0.00           H  
ATOM    203 HG22 THR A  36      24.045  16.683  12.556  1.00  0.00           H  
ATOM    204 HG23 THR A  36      24.715  18.235  12.061  1.00  0.00           H  
ATOM    205  N   ASN A  37      24.098  21.122  14.101  1.00 77.49           N  
ANISOU  205  N   ASN A  37    10630   8696  10119  -1706   -600  -1720
ATOM    206  CA  ASN A  37      24.210  22.299  13.230  1.00 94.36           C  
ANISOU  206  CA  ASN A  37    12926  10595  12331  -1760   -529  -1824
ATOM    207  C   ASN A  37      25.057  21.988  11.947  1.00 84.20           C  
ANISOU  207  C   ASN A  37    11522   9263  11205  -1766   -571  -1690
ATOM    208  O   ASN A  37      26.110  21.460  12.027  1.00 78.34           O  
ANISOU  208  O   ASN A  37    10594   8700  10472  -1825   -686  -1559
ATOM    209  CB  ASN A  37      24.867  23.461  14.053  1.00111.02           C  
ANISOU  209  CB  ASN A  37    15208  12684  14291  -2018   -570  -1985
ATOM    210  CG  ASN A  37      24.019  24.241  15.037  1.00115.79           C  
ANISOU  210  CG  ASN A  37    16050  13152  14794  -1966   -434  -2181
ATOM    211  OD1 ASN A  37      22.814  24.046  15.158  1.00109.20           O  
ANISOU  211  OD1 ASN A  37    15277  12165  14049  -1739   -290  -2206
ATOM    212  ND2 ASN A  37      24.635  25.192  15.799  1.00125.27           N  
ANISOU  212  ND2 ASN A  37    17375  14425  15796  -2166   -477  -2318
ATOM    213  H   ASN A  37      24.796  21.070  14.829  1.00  0.00           H  
ATOM    214  HA  ASN A  37      23.227  22.676  12.948  1.00  0.00           H  
ATOM    215  HB3 ASN A  37      25.271  24.170  13.331  1.00  0.00           H  
ATOM    216  HB2 ASN A  37      25.703  23.146  14.678  1.00  0.00           H  
ATOM    217 HD22 ASN A  37      24.151  25.789  16.454  1.00  0.00           H  
ATOM    218 HD21 ASN A  37      25.641  25.255  15.872  1.00  0.00           H  
ATOM    219  N   ALA A  38      24.478  22.205  10.765  1.00 79.83           N  
ANISOU  219  N   ALA A  38    11080   8476  10776  -1686   -469  -1716
ATOM    220  CA  ALA A  38      25.137  22.058   9.411  1.00 72.12           C  
ANISOU  220  CA  ALA A  38    10001   7447   9953  -1655   -482  -1581
ATOM    221  C   ALA A  38      26.559  22.673   9.367  1.00 74.00           C  
ANISOU  221  C   ALA A  38    10224   7713  10179  -1922   -576  -1571
ATOM    222  O   ALA A  38      26.795  23.733   9.927  1.00 70.28           O  
ANISOU  222  O   ALA A  38     9905   7190   9607  -2136   -601  -1701
ATOM    223  CB  ALA A  38      24.367  22.718   8.246  1.00 82.29           C  
ANISOU  223  CB  ALA A  38    11422   8481  11362  -1490   -349  -1599
ATOM    224  H   ALA A  38      23.514  22.500  10.698  1.00  0.00           H  
ATOM    225  HA  ALA A  38      25.070  20.989   9.210  1.00  0.00           H  
ATOM    226  HB1 ALA A  38      23.318  22.423   8.270  1.00  0.00           H  
ATOM    227  HB2 ALA A  38      24.274  23.789   8.432  1.00  0.00           H  
ATOM    228  HB3 ALA A  38      24.810  22.620   7.255  1.00  0.00           H  
ATOM    229  N   ASN A  39      27.547  22.037   8.749  1.00 72.03           N  
ANISOU  229  N   ASN A  39     9787   7559  10022  -1919   -627  -1415
ATOM    230  CA  ASN A  39      28.889  22.518   8.568  1.00 78.06           C  
ANISOU  230  CA  ASN A  39    10487   8383  10789  -2162   -707  -1373
ATOM    231  C   ASN A  39      28.869  22.819   7.025  1.00 73.89           C  
ANISOU  231  C   ASN A  39     9918   7744  10413  -2091   -649  -1262
ATOM    232  O   ASN A  39      28.737  21.905   6.199  1.00 69.83           O  
ANISOU  232  O   ASN A  39     9241   7320   9971  -1908   -638  -1134
ATOM    233  CB  ASN A  39      29.887  21.468   9.037  1.00 83.68           C  
ANISOU  233  CB  ASN A  39    10953   9416  11424  -2245   -845  -1275
ATOM    234  CG  ASN A  39      30.068  21.388  10.560  1.00 95.92           C  
ANISOU  234  CG  ASN A  39    12560  11085  12801  -2471   -939  -1384
ATOM    235  OD1 ASN A  39      30.203  22.345  11.285  1.00103.16           O  
ANISOU  235  OD1 ASN A  39    13418  12164  13616  -2412   -993  -1381
ATOM    236  ND2 ASN A  39      30.178  20.189  11.111  1.00 99.87           N  
ANISOU  236  ND2 ASN A  39    13193  11500  13254  -2747   -961  -1480
ATOM    237  H   ASN A  39      27.421  21.182   8.227  1.00  0.00           H  
ATOM    238  HA  ASN A  39      29.022  23.456   9.108  1.00  0.00           H  
ATOM    239  HB3 ASN A  39      30.819  21.633   8.496  1.00  0.00           H  
ATOM    240  HB2 ASN A  39      29.520  20.536   8.608  1.00  0.00           H  
ATOM    241 HD22 ASN A  39      30.518  20.118  12.060  1.00  0.00           H  
ATOM    242 HD21 ASN A  39      30.034  19.314  10.628  1.00  0.00           H  
ATOM    243  N   TYR A  40      29.046  24.052   6.594  1.00 72.40           N  
ANISOU  243  N   TYR A  40     9901   7347  10259  -2243   -608  -1313
ATOM    244  CA  TYR A  40      29.011  24.555   5.194  1.00 67.62           C  
ANISOU  244  CA  TYR A  40     9293   6617   9784  -2197   -547  -1207
ATOM    245  C   TYR A  40      30.167  23.893   4.366  1.00 66.75           C  
ANISOU  245  C   TYR A  40     8898   6757   9708  -2223   -611  -1044
ATOM    246  O   TYR A  40      31.296  23.755   4.817  1.00 75.22           O  
ANISOU  246  O   TYR A  40     9831   8036  10714  -2431   -707  -1020
ATOM    247  CB  TYR A  40      29.169  26.110   5.265  1.00 69.85           C  
ANISOU  247  CB  TYR A  40     9810   6658  10071  -2428   -516  -1280
ATOM    248  CG  TYR A  40      29.683  26.845   4.019  1.00 59.68           C  
ANISOU  248  CG  TYR A  40     8488   5300   8887  -2476   -484  -1147
ATOM    249  CD1 TYR A  40      30.958  27.516   4.108  1.00 58.23           C  
ANISOU  249  CD1 TYR A  40     8323   4988   8813  -2225   -395  -1058
ATOM    250  CD2 TYR A  40      28.886  26.859   2.866  1.00 69.51           C  
ANISOU  250  CD2 TYR A  40     9674   6631  10107  -2787   -544  -1104
ATOM    251  CE1 TYR A  40      31.493  28.032   2.923  1.00 72.62           C  
ANISOU  251  CE1 TYR A  40    10124   6756  10713  -2274   -365   -931
ATOM    252  CE2 TYR A  40      29.459  27.392   1.694  1.00 72.57           C  
ANISOU  252  CE2 TYR A  40    10030   6967  10575  -2844   -506   -977
ATOM    253  CZ  TYR A  40      30.763  28.062   1.708  1.00 76.12           C  
ANISOU  253  CZ  TYR A  40    10516   7277  11130  -2582   -414   -891
ATOM    254  OH  TYR A  40      31.253  28.722   0.631  1.00 83.88           O  
ANISOU  254  OH  TYR A  40    11476   8217  12179  -2643   -374   -759
ATOM    255  H   TYR A  40      29.234  24.822   7.220  1.00  0.00           H  
ATOM    256  HA  TYR A  40      28.006  24.347   4.825  1.00  0.00           H  
ATOM    257  HB3 TYR A  40      29.919  26.433   5.987  1.00  0.00           H  
ATOM    258  HB2 TYR A  40      28.221  26.518   5.617  1.00  0.00           H  
ATOM    259  HD1 TYR A  40      31.531  27.495   5.023  1.00  0.00           H  
ATOM    260  HD2 TYR A  40      27.849  26.565   2.800  1.00  0.00           H  
ATOM    261  HE1 TYR A  40      32.487  28.451   2.976  1.00  0.00           H  
ATOM    262  HE2 TYR A  40      28.952  27.269   0.748  1.00  0.00           H  
ATOM    263  HH  TYR A  40      30.740  28.736  -0.180  1.00  0.00           H  
ATOM    264  N   ASP A  41      29.823  23.384   3.172  1.00 69.80           N  
ANISOU  264  N   ASP A  41     9194   7138  10187  -2004   -554   -930
ATOM    265  CA  ASP A  41      30.591  22.563   2.289  1.00 77.64           C  
ANISOU  265  CA  ASP A  41     9954   8323  11222  -1998   -576   -779
ATOM    266  C   ASP A  41      31.258  21.345   3.017  1.00 73.38           C  
ANISOU  266  C   ASP A  41     9185   8080  10615  -1973   -667   -732
ATOM    267  O   ASP A  41      32.478  21.300   3.026  1.00 81.75           O  
ANISOU  267  O   ASP A  41    10047   9350  11664  -2076   -718   -642
ATOM    268  CB  ASP A  41      31.543  23.516   1.515  1.00 84.68           C  
ANISOU  268  CB  ASP A  41    10848   9194  12132  -2254   -580   -738
ATOM    269  CG  ASP A  41      32.456  22.965   0.404  1.00 91.06           C  
ANISOU  269  CG  ASP A  41    11472  10123  13005  -2196   -546   -581
ATOM    270  OD1 ASP A  41      33.434  23.707   0.185  1.00 96.32           O  
ANISOU  270  OD1 ASP A  41    12208  10647  13741  -2028   -463   -531
ATOM    271  OD2 ASP A  41      32.222  21.877  -0.159  1.00 97.94           O1-
ANISOU  271  OD2 ASP A  41    12121  11246  13844  -2316   -600   -506
ATOM    272  H   ASP A  41      28.829  23.439   3.004  1.00  0.00           H  
ATOM    273  HA  ASP A  41      29.845  22.205   1.579  1.00  0.00           H  
ATOM    274  HB3 ASP A  41      32.191  23.921   2.292  1.00  0.00           H  
ATOM    275  HB2 ASP A  41      31.076  24.378   1.037  1.00  0.00           H  
ATOM    276  N   SER A  42      30.494  20.458   3.669  1.00 64.64           N  
ANISOU  276  N   SER A  42     8101   6999   9458  -1827   -684   -782
ATOM    277  CA  SER A  42      30.999  19.334   4.457  1.00 68.10           C  
ANISOU  277  CA  SER A  42     8357   7685   9835  -1757   -764   -722
ATOM    278  C   SER A  42      30.252  18.018   4.084  1.00 61.31           C  
ANISOU  278  C   SER A  42     7465   6813   9016  -1486   -712   -657
ATOM    279  O   SER A  42      29.809  17.294   5.029  1.00 69.53           O  
ANISOU  279  O   SER A  42     8646   7704  10069  -1371   -654   -716
ATOM    280  CB  SER A  42      31.007  19.617   5.985  1.00 77.90           C  
ANISOU  280  CB  SER A  42     9662   8983  10952  -1856   -839   -826
ATOM    281  OG  SER A  42      31.860  20.727   6.293  1.00 84.77           O  
ANISOU  281  OG  SER A  42    10709   9691  11807  -1732   -777   -923
ATOM    282  H   SER A  42      29.492  20.572   3.613  1.00  0.00           H  
ATOM    283  HA  SER A  42      32.064  19.232   4.248  1.00  0.00           H  
ATOM    284  HB3 SER A  42      31.489  18.732   6.400  1.00  0.00           H  
ATOM    285  HB2 SER A  42      30.055  19.826   6.475  1.00  0.00           H  
ATOM    286  HG  SER A  42      31.579  21.531   5.849  1.00  0.00           H  
ATOM    287  N   HIS A  43      30.102  17.862   2.748  1.00 62.00           N  
ANISOU  287  N   HIS A  43     7372   7065   9120  -1387   -729   -536
ATOM    288  CA  HIS A  43      29.750  16.581   2.161  1.00 56.75           C  
ANISOU  288  CA  HIS A  43     6696   6379   8488  -1156   -676   -472
ATOM    289  C   HIS A  43      30.716  15.399   2.363  1.00 52.54           C  
ANISOU  289  C   HIS A  43     6021   6037   7904  -1051   -736   -388
ATOM    290  O   HIS A  43      31.931  15.674   2.238  1.00 54.50           O  
ANISOU  290  O   HIS A  43     6105   6473   8132  -1119   -796   -325
ATOM    291  CB  HIS A  43      29.548  16.797   0.628  1.00 69.51           C  
ANISOU  291  CB  HIS A  43     8286   7936  10190  -1101   -593   -403
ATOM    292  CG  HIS A  43      28.560  17.851   0.188  1.00 82.47           C  
ANISOU  292  CG  HIS A  43    10090   9360  11884  -1118   -523   -456
ATOM    293  ND1 HIS A  43      27.217  17.593   0.096  1.00 79.26           N1+
ANISOU  293  ND1 HIS A  43     9793   8834  11489   -975   -476   -479
ATOM    294  CD2 HIS A  43      28.705  19.146  -0.152  1.00 78.59           C  
ANISOU  294  CD2 HIS A  43     9673   8755  11434  -1258   -495   -476
ATOM    295  CE1 HIS A  43      26.632  18.663  -0.420  1.00 82.67           C  
ANISOU  295  CE1 HIS A  43    10343   9098  11969  -1000   -422   -506
ATOM    296  NE2 HIS A  43      27.496  19.594  -0.660  1.00 82.65           N  
ANISOU  296  NE2 HIS A  43    10339   9075  11987  -1167   -430   -506
ATOM    297  H   HIS A  43      30.447  18.619   2.176  1.00  0.00           H  
ATOM    298  HA  HIS A  43      28.779  16.334   2.591  1.00  0.00           H  
ATOM    299  HB3 HIS A  43      29.222  15.888   0.123  1.00  0.00           H  
ATOM    300  HB2 HIS A  43      30.533  17.021   0.219  1.00  0.00           H  
ATOM    301  HD1 HIS A  43      26.839  16.678   0.300  1.00  0.00           H  
ATOM    302  HD2 HIS A  43      29.500  19.871  -0.065  1.00  0.00           H  
ATOM    303  HE1 HIS A  43      25.582  18.738  -0.659  1.00  0.00           H  
ATOM    304  HE2 HIS A  43      27.449  20.542  -1.006  1.00  0.00           H  
ATOM    305  N   PRO A  44      30.251  14.129   2.408  1.00 57.81           N  
ANISOU  305  N   PRO A  44     6750   6669   8547   -886   -723   -375
ATOM    306  CA  PRO A  44      28.896  13.537   2.697  1.00 56.22           C  
ANISOU  306  CA  PRO A  44     6710   6299   8354   -819   -663   -438
ATOM    307  C   PRO A  44      28.246  14.292   3.866  1.00 58.25           C  
ANISOU  307  C   PRO A  44     7075   6506   8551   -922   -688   -552
ATOM    308  O   PRO A  44      29.010  14.630   4.809  1.00 57.78           O  
ANISOU  308  O   PRO A  44     6981   6540   8432  -1052   -760   -584
ATOM    309  CB  PRO A  44      29.207  12.022   2.988  1.00 57.35           C  
ANISOU  309  CB  PRO A  44     6861   6469   8460   -657   -663   -374
ATOM    310  CG  PRO A  44      30.477  11.666   2.195  1.00 68.67           C  
ANISOU  310  CG  PRO A  44     8148   8052   9891   -595   -699   -271
ATOM    311  CD  PRO A  44      31.217  13.017   2.395  1.00 64.32           C  
ANISOU  311  CD  PRO A  44     7483   7629   9326   -756   -768   -283
ATOM    312  HA  PRO A  44      28.259  13.620   1.817  1.00  0.00           H  
ATOM    313  HB3 PRO A  44      28.311  11.417   2.857  1.00  0.00           H  
ATOM    314  HB2 PRO A  44      29.450  11.884   4.041  1.00  0.00           H  
ATOM    315  HG3 PRO A  44      30.241  11.615   1.132  1.00  0.00           H  
ATOM    316  HG2 PRO A  44      31.043  10.808   2.559  1.00  0.00           H  
ATOM    317  HD2 PRO A  44      31.772  12.895   3.325  1.00  0.00           H  
ATOM    318  HD3 PRO A  44      32.040  13.144   1.691  1.00  0.00           H  
ATOM    319  N   MET A  45      26.902  14.479   3.793  1.00 48.64           N  
ANISOU  319  N   MET A  45     5980   5164   7338   -864   -628   -611
ATOM    320  CA  MET A  45      26.200  14.991   5.006  1.00 56.22           C  
ANISOU  320  CA  MET A  45     7049   6074   8240   -935   -624   -728
ATOM    321  C   MET A  45      24.709  14.530   5.069  1.00 50.31           C  
ANISOU  321  C   MET A  45     6374   5276   7466   -825   -568   -753
ATOM    322  O   MET A  45      24.178  14.753   6.192  1.00 54.46           O  
ANISOU  322  O   MET A  45     6965   5815   7911   -853   -565   -833
ATOM    323  CB  MET A  45      26.417  16.525   5.008  1.00 49.06           C  
ANISOU  323  CB  MET A  45     6223   5031   7385  -1032   -583   -806
ATOM    324  CG  MET A  45      25.941  17.317   3.711  1.00 66.51           C  
ANISOU  324  CG  MET A  45     8459   7112   9701   -943   -504   -762
ATOM    325  SD  MET A  45      24.155  17.553   3.674  1.00 98.77           S  
ANISOU  325  SD  MET A  45    12719  10989  13821   -915   -415   -864
ATOM    326  CE  MET A  45      23.937  17.769   1.884  1.00 81.83           C  
ANISOU  326  CE  MET A  45    10576   8879  11638   -741   -370   -866
ATOM    327  H   MET A  45      26.393  14.142   2.988  1.00  0.00           H  
ATOM    328  HA  MET A  45      26.725  14.643   5.896  1.00  0.00           H  
ATOM    329  HB3 MET A  45      27.498  16.652   5.071  1.00  0.00           H  
ATOM    330  HB2 MET A  45      25.960  16.939   5.907  1.00  0.00           H  
ATOM    331  HG3 MET A  45      26.251  16.841   2.780  1.00  0.00           H  
ATOM    332  HG2 MET A  45      26.540  18.228   3.720  1.00  0.00           H  
ATOM    333  HE1 MET A  45      24.638  18.544   1.576  1.00  0.00           H  
ATOM    334  HE2 MET A  45      24.138  16.838   1.352  1.00  0.00           H  
ATOM    335  HE3 MET A  45      22.936  18.154   1.694  1.00  0.00           H  
ATOM    336  N   LEU A  46      24.073  14.030   3.952  1.00 47.12           N  
ANISOU  336  N   LEU A  46     5955   4830   7119   -714   -522   -686
ATOM    337  CA  LEU A  46      22.662  13.680   3.924  1.00 62.78           C  
ANISOU  337  CA  LEU A  46     7988   6784   9083   -632   -467   -700
ATOM    338  C   LEU A  46      22.242  12.664   5.055  1.00 57.74           C  
ANISOU  338  C   LEU A  46     7364   6242   8334   -641   -497   -709
ATOM    339  O   LEU A  46      21.526  13.064   5.908  1.00 60.10           O  
ANISOU  339  O   LEU A  46     7710   6553   8571   -661   -470   -789
ATOM    340  CB  LEU A  46      22.256  13.034   2.529  1.00 58.16           C  
ANISOU  340  CB  LEU A  46     7378   6172   8550   -545   -436   -614
ATOM    341  CG  LEU A  46      22.130  14.016   1.405  1.00 58.97           C  
ANISOU  341  CG  LEU A  46     7495   6176   8736   -503   -379   -604
ATOM    342  CD1 LEU A  46      21.741  13.227   0.098  1.00 53.29           C  
ANISOU  342  CD1 LEU A  46     6755   5470   8022   -438   -363   -521
ATOM    343  CD2 LEU A  46      21.095  15.164   1.516  1.00 53.12           C  
ANISOU  343  CD2 LEU A  46     6807   5384   7993   -470   -328   -676
ATOM    344  H   LEU A  46      24.522  13.771   3.085  1.00  0.00           H  
ATOM    345  HA  LEU A  46      22.059  14.540   4.216  1.00  0.00           H  
ATOM    346  HB3 LEU A  46      21.276  12.606   2.739  1.00  0.00           H  
ATOM    347  HB2 LEU A  46      22.911  12.186   2.327  1.00  0.00           H  
ATOM    348  HG  LEU A  46      23.083  14.474   1.140  1.00  0.00           H  
ATOM    349 HD11 LEU A  46      22.356  12.340  -0.050  1.00  0.00           H  
ATOM    350 HD12 LEU A  46      20.716  12.860   0.048  1.00  0.00           H  
ATOM    351 HD13 LEU A  46      21.859  13.853  -0.787  1.00  0.00           H  
ATOM    352 HD21 LEU A  46      21.100  15.677   0.555  1.00  0.00           H  
ATOM    353 HD22 LEU A  46      20.104  14.741   1.681  1.00  0.00           H  
ATOM    354 HD23 LEU A  46      21.306  15.834   2.349  1.00  0.00           H  
ATOM    355  N   TYR A  47      22.831  11.473   4.999  1.00 52.01           N  
ANISOU  355  N   TYR A  47     6608   5578   7575   -619   -545   -624
ATOM    356  CA  TYR A  47      22.495  10.417   5.935  1.00 60.29           C  
ANISOU  356  CA  TYR A  47     7689   6703   8514   -632   -577   -606
ATOM    357  C   TYR A  47      23.714  10.083   6.731  1.00 55.75           C  
ANISOU  357  C   TYR A  47     7089   6219   7873   -685   -663   -587
ATOM    358  O   TYR A  47      23.478   9.502   7.763  1.00 59.83           O  
ANISOU  358  O   TYR A  47     7646   6805   8280   -721   -694   -587
ATOM    359  CB  TYR A  47      21.969   9.161   5.162  1.00 54.05           C  
ANISOU  359  CB  TYR A  47     6925   5897   7716   -570   -570   -515
ATOM    360  CG  TYR A  47      20.610   9.442   4.564  1.00 55.46           C  
ANISOU  360  CG  TYR A  47     7123   6033   7915   -547   -503   -524
ATOM    361  CD1 TYR A  47      20.595   9.984   3.253  1.00 60.80           C  
ANISOU  361  CD1 TYR A  47     7828   6761   8511   -583   -478   -543
ATOM    362  CD2 TYR A  47      19.416   8.972   5.192  1.00 58.19           C  
ANISOU  362  CD2 TYR A  47     7445   6314   8351   -500   -469   -503
ATOM    363  CE1 TYR A  47      19.359  10.221   2.601  1.00 62.59           C  
ANISOU  363  CE1 TYR A  47     8041   6992   8748   -570   -427   -537
ATOM    364  CE2 TYR A  47      18.256   9.039   4.467  1.00 57.86           C  
ANISOU  364  CE2 TYR A  47     7407   6263   8315   -484   -423   -497
ATOM    365  CZ  TYR A  47      18.166   9.733   3.187  1.00 61.40           C  
ANISOU  365  CZ  TYR A  47     7864   6780   8684   -518   -406   -513
ATOM    366  OH  TYR A  47      17.019   9.762   2.466  1.00 77.84           O  
ANISOU  366  OH  TYR A  47     9919   8894  10763   -510   -371   -494
ATOM    367  H   TYR A  47      23.575  11.302   4.337  1.00  0.00           H  
ATOM    368  HA  TYR A  47      21.828  10.727   6.739  1.00  0.00           H  
ATOM    369  HB3 TYR A  47      21.842   8.391   5.924  1.00  0.00           H  
ATOM    370  HB2 TYR A  47      22.738   8.875   4.444  1.00  0.00           H  
ATOM    371  HD1 TYR A  47      21.482  10.206   2.679  1.00  0.00           H  
ATOM    372  HD2 TYR A  47      19.327   8.544   6.180  1.00  0.00           H  
ATOM    373  HE1 TYR A  47      19.360  10.683   1.625  1.00  0.00           H  
ATOM    374  HE2 TYR A  47      17.377   8.646   4.956  1.00  0.00           H  
ATOM    375  HH  TYR A  47      17.114  10.351   1.714  1.00  0.00           H  
ATOM    376  N   PHE A  48      24.948  10.368   6.224  1.00 62.89           N  
ANISOU  376  N   PHE A  48     7919   7146   8831   -698   -705   -560
ATOM    377  CA  PHE A  48      26.252   9.999   6.819  1.00 55.85           C  
ANISOU  377  CA  PHE A  48     6965   6379   7877   -745   -801   -519
ATOM    378  C   PHE A  48      27.288  10.955   6.401  1.00 60.04           C  
ANISOU  378  C   PHE A  48     7403   6938   8474   -815   -824   -532
ATOM    379  O   PHE A  48      27.267  11.490   5.316  1.00 63.75           O  
ANISOU  379  O   PHE A  48     7862   7317   9044   -799   -763   -544
ATOM    380  CB  PHE A  48      26.569   8.575   6.472  1.00 50.99           C  
ANISOU  380  CB  PHE A  48     6327   5808   7239   -633   -840   -387
ATOM    381  CG  PHE A  48      27.111   8.243   5.040  1.00 55.55           C  
ANISOU  381  CG  PHE A  48     6876   6315   7917   -517   -788   -323
ATOM    382  CD1 PHE A  48      28.347   8.661   4.531  1.00 53.15           C  
ANISOU  382  CD1 PHE A  48     6446   6072   7677   -488   -804   -272
ATOM    383  CD2 PHE A  48      26.157   7.686   4.155  1.00 53.03           C  
ANISOU  383  CD2 PHE A  48     6652   5885   7614   -453   -719   -315
ATOM    384  CE1 PHE A  48      28.662   8.437   3.247  1.00 54.10           C  
ANISOU  384  CE1 PHE A  48     6545   6137   7874   -379   -741   -221
ATOM    385  CE2 PHE A  48      26.499   7.479   2.864  1.00 54.49           C  
ANISOU  385  CE2 PHE A  48     6830   6005   7869   -358   -668   -268
ATOM    386  CZ  PHE A  48      27.755   7.816   2.412  1.00 56.66           C  
ANISOU  386  CZ  PHE A  48     6989   6334   8206   -313   -672   -224
ATOM    387  H   PHE A  48      25.047  10.906   5.375  1.00  0.00           H  
ATOM    388  HA  PHE A  48      26.115   9.941   7.899  1.00  0.00           H  
ATOM    389  HB3 PHE A  48      25.694   7.969   6.705  1.00  0.00           H  
ATOM    390  HB2 PHE A  48      27.347   8.260   7.167  1.00  0.00           H  
ATOM    391  HD1 PHE A  48      29.070   9.160   5.159  1.00  0.00           H  
ATOM    392  HD2 PHE A  48      25.205   7.396   4.574  1.00  0.00           H  
ATOM    393  HE1 PHE A  48      29.588   8.814   2.838  1.00  0.00           H  
ATOM    394  HE2 PHE A  48      25.779   7.082   2.164  1.00  0.00           H  
ATOM    395  HZ  PHE A  48      28.050   7.646   1.387  1.00  0.00           H  
ATOM    396  N   SER A  49      28.164  11.340   7.343  1.00 58.89           N  
ANISOU  396  N   SER A  49     7188   6930   8259   -909   -918   -521
ATOM    397  CA  SER A  49      29.477  12.057   7.150  1.00 59.66           C  
ANISOU  397  CA  SER A  49     7181   7093   8393  -1020   -957   -526
ATOM    398  C   SER A  49      30.711  11.195   6.833  1.00 64.95           C  
ANISOU  398  C   SER A  49     7680   7910   9087   -934  -1011   -380
ATOM    399  O   SER A  49      30.662   9.936   6.860  1.00 67.81           O  
ANISOU  399  O   SER A  49     8032   8302   9432   -779  -1020   -283
ATOM    400  CB  SER A  49      29.626  13.013   8.338  1.00 59.87           C  
ANISOU  400  CB  SER A  49     7239   7198   8312  -1216  -1028   -621
ATOM    401  OG  SER A  49      29.863  12.251   9.445  1.00 73.29           O  
ANISOU  401  OG  SER A  49     8855   9094   9899  -1232  -1144   -543
ATOM    402  H   SER A  49      27.955  11.049   8.288  1.00  0.00           H  
ATOM    403  HA  SER A  49      29.410  12.638   6.230  1.00  0.00           H  
ATOM    404  HB3 SER A  49      28.723  13.621   8.385  1.00  0.00           H  
ATOM    405  HB2 SER A  49      30.479  13.689   8.289  1.00  0.00           H  
ATOM    406  HG  SER A  49      28.981  12.131   9.803  1.00  0.00           H  
ATOM    407  N   ARG A  50      31.830  11.868   6.506  1.00 57.06           N  
ANISOU  407  N   ARG A  50     6549   7008   8124  -1037  -1041   -362
ATOM    408  CA  ARG A  50      33.148  11.268   6.324  1.00 64.55           C  
ANISOU  408  CA  ARG A  50     7300   8128   9097   -942  -1078   -220
ATOM    409  C   ARG A  50      33.679  10.490   7.552  1.00 71.68           C  
ANISOU  409  C   ARG A  50     8110   9234   9892   -911  -1199   -129
ATOM    410  O   ARG A  50      34.479   9.540   7.305  1.00 72.46           O  
ANISOU  410  O   ARG A  50     8104   9425  10002   -722  -1210      6
ATOM    411  CB  ARG A  50      34.185  12.287   5.790  1.00 68.87           C  
ANISOU  411  CB  ARG A  50     7711   8763   9695  -1093  -1081   -217
ATOM    412  CG  ARG A  50      35.629  11.922   5.622  1.00 79.01           C  
ANISOU  412  CG  ARG A  50     8802  10174  11044   -949  -1050    -81
ATOM    413  CD  ARG A  50      35.910  10.894   4.488  1.00 85.01           C  
ANISOU  413  CD  ARG A  50     9406  11057  11838  -1131  -1055    -67
ATOM    414  NE  ARG A  50      35.545  11.375   3.211  1.00109.08           N  
ANISOU  414  NE  ARG A  50    12380  14085  14981  -1008   -945     -2
ATOM    415  CZ  ARG A  50      35.064  10.649   2.130  1.00114.00           C  
ANISOU  415  CZ  ARG A  50    12798  14886  15629  -1091   -936     70
ATOM    416  NH1 ARG A  50      35.005   9.321   2.149  1.00108.98           N  
ANISOU  416  NH1 ARG A  50    12006  14467  14933  -1310  -1041     87
ATOM    417  NH2 ARG A  50      34.505  11.175   1.104  1.00123.36           N1+
ANISOU  417  NH2 ARG A  50    13932  16053  16887   -969   -821    124
ATOM    418  H   ARG A  50      31.866  12.800   6.119  1.00  0.00           H  
ATOM    419  HA  ARG A  50      33.001  10.552   5.516  1.00  0.00           H  
ATOM    420  HB3 ARG A  50      34.198  13.140   6.469  1.00  0.00           H  
ATOM    421  HB2 ARG A  50      33.887  12.751   4.850  1.00  0.00           H  
ATOM    422  HG3 ARG A  50      35.858  11.458   6.581  1.00  0.00           H  
ATOM    423  HG2 ARG A  50      36.213  12.789   5.315  1.00  0.00           H  
ATOM    424  HD3 ARG A  50      35.404   9.956   4.716  1.00  0.00           H  
ATOM    425  HD2 ARG A  50      36.933  10.521   4.441  1.00  0.00           H  
ATOM    426  HE  ARG A  50      35.497  12.383   3.240  1.00  0.00           H  
ATOM    427 HH12 ARG A  50      34.681   8.785   1.357  1.00  0.00           H  
ATOM    428 HH11 ARG A  50      35.419   8.803   2.911  1.00  0.00           H  
ATOM    429 HH22 ARG A  50      34.089  10.621   0.368  1.00  0.00           H  
ATOM    430 HH21 ARG A  50      34.204  12.134   1.198  1.00  0.00           H  
ATOM    431  N   ALA A  51      33.194  10.778   8.794  1.00 71.15           N  
ANISOU  431  N   ALA A  51     8090   9235   9709  -1082  -1286   -198
ATOM    432  CA  ALA A  51      33.475   9.954   9.979  1.00 68.78           C  
ANISOU  432  CA  ALA A  51     7702   9146   9286  -1067  -1415   -101
ATOM    433  C   ALA A  51      32.723   8.588   9.876  1.00 75.18           C  
ANISOU  433  C   ALA A  51     8630   9877  10058   -870  -1401    -35
ATOM    434  O   ALA A  51      33.247   7.554  10.277  1.00 81.04           O  
ANISOU  434  O   ALA A  51     9299  10774  10717   -786  -1496     92
ATOM    435  CB  ALA A  51      32.992  10.835  11.173  1.00 66.38           C  
ANISOU  435  CB  ALA A  51     7440   8936   8845  -1328  -1511   -205
ATOM    436  H   ALA A  51      32.555  11.547   8.932  1.00  0.00           H  
ATOM    437  HA  ALA A  51      34.539   9.747  10.093  1.00  0.00           H  
ATOM    438  HB1 ALA A  51      33.147  10.391  12.156  1.00  0.00           H  
ATOM    439  HB2 ALA A  51      33.584  11.749  11.208  1.00  0.00           H  
ATOM    440  HB3 ALA A  51      31.916  11.003  11.116  1.00  0.00           H  
ATOM    441  N   GLU A  52      31.406   8.739   9.602  1.00 70.41           N  
ANISOU  441  N   GLU A  52     8205   9043   9506   -803  -1288   -107
ATOM    442  CA  GLU A  52      30.383   7.713   9.710  1.00 67.95           C  
ANISOU  442  CA  GLU A  52     8025   8641   9150   -658  -1268    -50
ATOM    443  C   GLU A  52      30.626   6.569   8.654  1.00 64.32           C  
ANISOU  443  C   GLU A  52     7562   8097   8782   -428  -1202     59
ATOM    444  O   GLU A  52      30.292   5.433   8.914  1.00 62.75           O  
ANISOU  444  O   GLU A  52     7490   7807   8544   -312  -1186    119
ATOM    445  CB  GLU A  52      28.988   8.326   9.541  1.00 71.59           C  
ANISOU  445  CB  GLU A  52     8676   8933   9594   -731  -1186   -184
ATOM    446  CG  GLU A  52      28.622   9.168  10.693  1.00 82.12           C  
ANISOU  446  CG  GLU A  52    10045  10293  10864   -940  -1201   -332
ATOM    447  CD  GLU A  52      27.381  10.015  10.440  1.00 88.25           C  
ANISOU  447  CD  GLU A  52    10989  10949  11591   -973  -1123   -441
ATOM    448  OE1 GLU A  52      26.255   9.584  10.620  1.00 96.05           O  
ANISOU  448  OE1 GLU A  52    12046  12003  12446  -1004  -1163   -429
ATOM    449  OE2 GLU A  52      27.611  11.143   9.942  1.00 91.21           O1-
ANISOU  449  OE2 GLU A  52    11419  11179  12056   -962  -1020   -527
ATOM    450  H   GLU A  52      31.073   9.651   9.322  1.00  0.00           H  
ATOM    451  HA  GLU A  52      30.419   7.326  10.728  1.00  0.00           H  
ATOM    452  HB3 GLU A  52      28.335   7.456   9.480  1.00  0.00           H  
ATOM    453  HB2 GLU A  52      28.979   8.940   8.640  1.00  0.00           H  
ATOM    454  HG3 GLU A  52      29.312   9.941  11.031  1.00  0.00           H  
ATOM    455  HG2 GLU A  52      28.532   8.636  11.640  1.00  0.00           H  
ATOM    456  N   VAL A  53      31.330   6.852   7.587  1.00 62.90           N  
ANISOU  456  N   VAL A  53     7253   7936   8709   -371  -1157     83
ATOM    457  CA  VAL A  53      32.036   5.938   6.566  1.00 64.49           C  
ANISOU  457  CA  VAL A  53     7467   8053   8985   -147  -1077    170
ATOM    458  C   VAL A  53      32.911   4.865   7.265  1.00 66.45           C  
ANISOU  458  C   VAL A  53     7668   8403   9178     41  -1143    331
ATOM    459  O   VAL A  53      32.634   3.676   6.918  1.00 67.72           O  
ANISOU  459  O   VAL A  53     7967   8423   9342    219  -1089    391
ATOM    460  CB  VAL A  53      32.989   6.715   5.506  1.00 63.65           C  
ANISOU  460  CB  VAL A  53     7218   7981   8986   -137  -1010    164
ATOM    461  CG1 VAL A  53      33.898   5.768   4.610  1.00 63.17           C  
ANISOU  461  CG1 VAL A  53     7143   7882   8976    114   -932    264
ATOM    462  CG2 VAL A  53      32.066   7.458   4.516  1.00 66.17           C  
ANISOU  462  CG2 VAL A  53     7637   8141   9365   -270   -929     28
ATOM    463  H   VAL A  53      31.534   7.822   7.391  1.00  0.00           H  
ATOM    464  HA  VAL A  53      31.230   5.477   5.995  1.00  0.00           H  
ATOM    465  HB  VAL A  53      33.602   7.467   6.004  1.00  0.00           H  
ATOM    466 HG11 VAL A  53      34.535   6.409   4.001  1.00  0.00           H  
ATOM    467 HG12 VAL A  53      34.548   5.108   5.183  1.00  0.00           H  
ATOM    468 HG13 VAL A  53      33.511   5.153   3.798  1.00  0.00           H  
ATOM    469 HG21 VAL A  53      31.383   8.105   5.064  1.00  0.00           H  
ATOM    470 HG22 VAL A  53      32.625   8.005   3.756  1.00  0.00           H  
ATOM    471 HG23 VAL A  53      31.363   6.848   3.949  1.00  0.00           H  
ATOM    472  N   ALA A  54      33.737   5.209   8.224  1.00 60.63           N  
ANISOU  472  N   ALA A  54     6747   7908   8380      0  -1262    406
ATOM    473  CA  ALA A  54      34.451   4.244   9.035  1.00 66.65           C  
ANISOU  473  CA  ALA A  54     7440   8793   9090    205  -1334    584
ATOM    474  C   ALA A  54      33.562   3.211   9.733  1.00 70.76           C  
ANISOU  474  C   ALA A  54     8193   9173   9520    262  -1356    622
ATOM    475  O   ALA A  54      33.956   2.063   9.789  1.00 74.97           O  
ANISOU  475  O   ALA A  54     8806   9630  10051    496  -1336    748
ATOM    476  CB  ALA A  54      35.485   4.990   9.933  1.00 57.79           C  
ANISOU  476  CB  ALA A  54     6067   7993   7897    108  -1480    658
ATOM    477  H   ALA A  54      33.707   6.176   8.513  1.00  0.00           H  
ATOM    478  HA  ALA A  54      34.966   3.642   8.285  1.00  0.00           H  
ATOM    479  HB1 ALA A  54      36.207   5.503   9.297  1.00  0.00           H  
ATOM    480  HB2 ALA A  54      35.040   5.611  10.710  1.00  0.00           H  
ATOM    481  HB3 ALA A  54      36.119   4.352  10.550  1.00  0.00           H  
ATOM    482  N   GLU A  55      32.412   3.645  10.210  1.00 69.69           N  
ANISOU  482  N   GLU A  55     8181   8997   9303     50  -1388    516
ATOM    483  CA  GLU A  55      31.527   2.866  10.930  1.00 71.55           C  
ANISOU  483  CA  GLU A  55     8640   9103   9443     69  -1395    547
ATOM    484  C   GLU A  55      30.826   1.846   9.982  1.00 68.96           C  
ANISOU  484  C   GLU A  55     8514   8503   9183    170  -1263    518
ATOM    485  O   GLU A  55      30.990   0.631  10.218  1.00 74.36           O  
ANISOU  485  O   GLU A  55     9370   9065   9821    292  -1254    613
ATOM    486  CB  GLU A  55      30.584   3.814  11.747  1.00 67.14           C  
ANISOU  486  CB  GLU A  55     8151   8582   8776   -183  -1436    426
ATOM    487  CG  GLU A  55      31.190   4.962  12.538  1.00 77.28           C  
ANISOU  487  CG  GLU A  55     9677   9700   9986   -216  -1389    404
ATOM    488  CD  GLU A  55      32.117   4.487  13.601  1.00 95.34           C  
ANISOU  488  CD  GLU A  55    12058  12010  12156   -112  -1468    576
ATOM    489  OE1 GLU A  55      33.358   4.592  13.451  1.00102.77           O  
ANISOU  489  OE1 GLU A  55    12862  13125  13061    -17  -1576    710
ATOM    490  OE2 GLU A  55      31.663   3.973  14.661  1.00 98.86           O1-
ANISOU  490  OE2 GLU A  55    12712  12307  12542   -130  -1425    589
ATOM    491  H   GLU A  55      32.089   4.600  10.151  1.00  0.00           H  
ATOM    492  HA  GLU A  55      32.099   2.159  11.531  1.00  0.00           H  
ATOM    493  HB3 GLU A  55      30.144   3.171  12.509  1.00  0.00           H  
ATOM    494  HB2 GLU A  55      29.728   4.162  11.168  1.00  0.00           H  
ATOM    495  HG3 GLU A  55      30.347   5.440  13.036  1.00  0.00           H  
ATOM    496  HG2 GLU A  55      31.543   5.726  11.844  1.00  0.00           H  
ATOM    497  N   LEU A  56      30.223   2.379   8.918  1.00 64.11           N  
ANISOU  497  N   LEU A  56     7896   7793   8670    109  -1163    391
ATOM    498  CA  LEU A  56      29.531   1.713   7.777  1.00 59.05           C  
ANISOU  498  CA  LEU A  56     7433   6920   8081    181  -1046    360
ATOM    499  C   LEU A  56      30.339   0.598   7.073  1.00 64.31           C  
ANISOU  499  C   LEU A  56     8138   7511   8784    438  -1007    484
ATOM    500  O   LEU A  56      29.807  -0.488   6.759  1.00 61.36           O  
ANISOU  500  O   LEU A  56     7986   6945   8381    516   -957    518
ATOM    501  CB  LEU A  56      28.939   2.769   6.775  1.00 56.11           C  
ANISOU  501  CB  LEU A  56     7016   6497   7807     87   -960    226
ATOM    502  CG  LEU A  56      27.879   3.759   7.247  1.00 65.68           C  
ANISOU  502  CG  LEU A  56     8243   7715   8996   -129   -959     89
ATOM    503  CD1 LEU A  56      27.490   4.811   6.193  1.00 59.27           C  
ANISOU  503  CD1 LEU A  56     7415   6818   8288   -168   -866     -8
ATOM    504  CD2 LEU A  56      26.581   3.164   7.923  1.00 62.14           C  
ANISOU  504  CD2 LEU A  56     7972   7189   8448   -203   -957     73
ATOM    505  H   LEU A  56      30.439   3.362   8.836  1.00  0.00           H  
ATOM    506  HA  LEU A  56      28.654   1.180   8.144  1.00  0.00           H  
ATOM    507  HB3 LEU A  56      28.358   2.249   6.014  1.00  0.00           H  
ATOM    508  HB2 LEU A  56      29.784   3.164   6.210  1.00  0.00           H  
ATOM    509  HG  LEU A  56      28.256   4.287   8.123  1.00  0.00           H  
ATOM    510 HD11 LEU A  56      28.280   5.538   6.003  1.00  0.00           H  
ATOM    511 HD12 LEU A  56      27.240   4.503   5.178  1.00  0.00           H  
ATOM    512 HD13 LEU A  56      26.610   5.406   6.439  1.00  0.00           H  
ATOM    513 HD21 LEU A  56      26.709   2.354   8.642  1.00  0.00           H  
ATOM    514 HD22 LEU A  56      25.996   3.995   8.315  1.00  0.00           H  
ATOM    515 HD23 LEU A  56      25.946   2.768   7.131  1.00  0.00           H  
ATOM    516  N   GLN A  57      31.679   0.857   6.867  1.00 62.13           N  
ANISOU  516  N   GLN A  57     7653   7387   8565    570  -1023    554
ATOM    517  CA  GLN A  57      32.530  -0.209   6.374  1.00 69.09           C  
ANISOU  517  CA  GLN A  57     8556   8213   9480    854   -971    674
ATOM    518  C   GLN A  57      32.850  -1.342   7.441  1.00 74.28           C  
ANISOU  518  C   GLN A  57     9326   8850  10046    997  -1045    825
ATOM    519  O   GLN A  57      32.679  -2.539   7.120  1.00 78.18           O  
ANISOU  519  O   GLN A  57    10014   9152  10537   1198   -979    896
ATOM    520  CB  GLN A  57      33.856   0.366   5.907  1.00 59.76           C  
ANISOU  520  CB  GLN A  57     7084   7251   8373    957   -968    722
ATOM    521  CG  GLN A  57      33.774   1.270   4.644  1.00 61.87           C  
ANISOU  521  CG  GLN A  57     7277   7500   8730    845   -874    594
ATOM    522  CD  GLN A  57      35.120   2.015   4.303  1.00 63.83           C  
ANISOU  522  CD  GLN A  57     7210   8013   9029    833   -897    628
ATOM    523  OE1 GLN A  57      35.727   2.640   5.186  1.00 64.45           O  
ANISOU  523  OE1 GLN A  57     7097   8325   9067    849  -1007    728
ATOM    524  NE2 GLN A  57      35.540   2.065   3.055  1.00 67.96           N  
ANISOU  524  NE2 GLN A  57     7675   8515   9630    786   -799    552
ATOM    525  H   GLN A  57      31.949   1.822   6.995  1.00  0.00           H  
ATOM    526  HA  GLN A  57      31.947  -0.568   5.526  1.00  0.00           H  
ATOM    527  HB3 GLN A  57      34.671  -0.343   5.761  1.00  0.00           H  
ATOM    528  HB2 GLN A  57      34.205   1.043   6.686  1.00  0.00           H  
ATOM    529  HG3 GLN A  57      33.023   2.039   4.822  1.00  0.00           H  
ATOM    530  HG2 GLN A  57      33.421   0.607   3.853  1.00  0.00           H  
ATOM    531 HE22 GLN A  57      36.397   2.539   2.806  1.00  0.00           H  
ATOM    532 HE21 GLN A  57      35.108   1.485   2.351  1.00  0.00           H  
ATOM    533  N   LEU A  58      32.989  -1.012   8.701  1.00 74.86           N  
ANISOU  533  N   LEU A  58     9302   9109  10033    891  -1181    877
ATOM    534  CA  LEU A  58      33.049  -1.921   9.866  1.00 72.74           C  
ANISOU  534  CA  LEU A  58     9159   8822   9658   1000  -1262   1031
ATOM    535  C   LEU A  58      31.747  -2.843  10.029  1.00 73.99           C  
ANISOU  535  C   LEU A  58     9656   8699   9759    932  -1206    997
ATOM    536  O   LEU A  58      31.880  -4.056  10.093  1.00 74.80           O  
ANISOU  536  O   LEU A  58     9960   8642   9818   1105  -1197   1122
ATOM    537  CB  LEU A  58      33.357  -1.170  11.256  1.00 74.39           C  
ANISOU  537  CB  LEU A  58     9208   9295   9760    842  -1421   1070
ATOM    538  CG  LEU A  58      34.244  -1.955  12.331  1.00 79.48           C  
ANISOU  538  CG  LEU A  58     9567  10235  10396    990  -1529   1224
ATOM    539  CD1 LEU A  58      33.558  -3.175  12.917  1.00 77.41           C  
ANISOU  539  CD1 LEU A  58     9185  10228   9998    781  -1693   1244
ATOM    540  CD2 LEU A  58      35.691  -2.359  11.866  1.00 78.05           C  
ANISOU  540  CD2 LEU A  58     9458   9985  10212   1341  -1524   1431
ATOM    541  H   LEU A  58      33.084  -0.040   8.960  1.00  0.00           H  
ATOM    542  HA  LEU A  58      33.806  -2.680   9.669  1.00  0.00           H  
ATOM    543  HB3 LEU A  58      32.433  -0.792  11.695  1.00  0.00           H  
ATOM    544  HB2 LEU A  58      33.879  -0.255  10.975  1.00  0.00           H  
ATOM    545  HG  LEU A  58      34.353  -1.190  13.100  1.00  0.00           H  
ATOM    546 HD11 LEU A  58      34.025  -3.356  13.885  1.00  0.00           H  
ATOM    547 HD12 LEU A  58      32.485  -3.005  13.009  1.00  0.00           H  
ATOM    548 HD13 LEU A  58      33.681  -3.994  12.208  1.00  0.00           H  
ATOM    549 HD21 LEU A  58      36.463  -2.020  12.558  1.00  0.00           H  
ATOM    550 HD22 LEU A  58      35.887  -3.429  11.927  1.00  0.00           H  
ATOM    551 HD23 LEU A  58      35.794  -2.036  10.830  1.00  0.00           H  
ATOM    552  N   ARG A  59      30.583  -2.203   9.937  1.00 65.63           N  
ANISOU  552  N   ARG A  59     8665   7578   8693    679  -1167    834
ATOM    553  CA  ARG A  59      29.323  -2.870   9.915  1.00 68.39           C  
ANISOU  553  CA  ARG A  59     9303   7701   8982    577  -1113    799
ATOM    554  C   ARG A  59      29.124  -3.775   8.647  1.00 69.35           C  
ANISOU  554  C   ARG A  59     9622   7565   9162    732   -995    806
ATOM    555  O   ARG A  59      28.695  -4.883   8.878  1.00 73.95           O  
ANISOU  555  O   ARG A  59    10478   7944   9677    760   -973    870
ATOM    556  CB  ARG A  59      28.148  -1.867   9.917  1.00 72.20           C  
ANISOU  556  CB  ARG A  59     9767   8209   9457    304  -1084    627
ATOM    557  CG  ARG A  59      28.155  -1.074  11.286  1.00 73.86           C  
ANISOU  557  CG  ARG A  59     9877   8619   9570    128  -1181    603
ATOM    558  CD  ARG A  59      26.938  -0.125  11.357  1.00 82.32           C  
ANISOU  558  CD  ARG A  59    10913   9713  10650    -92  -1130    425
ATOM    559  NE  ARG A  59      27.107   1.053  12.240  1.00 85.84           N  
ANISOU  559  NE  ARG A  59    11287  10338  10991   -252  -1206    384
ATOM    560  CZ  ARG A  59      26.549   2.267  12.094  1.00 89.24           C  
ANISOU  560  CZ  ARG A  59    11762  10782  11361   -434  -1167    266
ATOM    561  NH1 ARG A  59      25.578   2.600  11.237  1.00 94.78           N  
ANISOU  561  NH1 ARG A  59    12556  11353  12104   -483  -1066    192
ATOM    562  NH2 ARG A  59      27.064   3.193  12.888  1.00 89.60           N1+
ANISOU  562  NH2 ARG A  59    11758  10990  11298   -565  -1228    222
ATOM    563  H   ARG A  59      30.634  -1.195   9.952  1.00  0.00           H  
ATOM    564  HA  ARG A  59      29.272  -3.494  10.807  1.00  0.00           H  
ATOM    565  HB3 ARG A  59      27.222  -2.440   9.871  1.00  0.00           H  
ATOM    566  HB2 ARG A  59      28.231  -1.217   9.046  1.00  0.00           H  
ATOM    567  HG3 ARG A  59      29.085  -0.533  11.464  1.00  0.00           H  
ATOM    568  HG2 ARG A  59      27.951  -1.830  12.044  1.00  0.00           H  
ATOM    569  HD3 ARG A  59      26.071  -0.634  11.778  1.00  0.00           H  
ATOM    570  HD2 ARG A  59      26.787   0.302  10.365  1.00  0.00           H  
ATOM    571  HE  ARG A  59      27.610   0.833  13.087  1.00  0.00           H  
ATOM    572 HH12 ARG A  59      25.222   3.531  11.074  1.00  0.00           H  
ATOM    573 HH11 ARG A  59      25.225   1.797  10.738  1.00  0.00           H  
ATOM    574 HH22 ARG A  59      27.747   2.976  13.600  1.00  0.00           H  
ATOM    575 HH21 ARG A  59      26.765   4.137  12.690  1.00  0.00           H  
ATOM    576  N   ALA A  60      29.477  -3.400   7.412  1.00 66.00           N  
ANISOU  576  N   ALA A  60     9082   7142   8852    819   -916    738
ATOM    577  CA  ALA A  60      29.187  -4.096   6.145  1.00 65.72           C  
ANISOU  577  CA  ALA A  60     9244   6868   8858    948   -794    719
ATOM    578  C   ALA A  60      29.894  -5.467   5.978  1.00 70.16           C  
ANISOU  578  C   ALA A  60     9969   7294   9393   1229   -782    874
ATOM    579  O   ALA A  60      29.514  -6.292   5.162  1.00 82.59           O  
ANISOU  579  O   ALA A  60    11838   8598  10943   1289   -696    871
ATOM    580  CB  ALA A  60      29.577  -3.211   5.021  1.00 57.92           C  
ANISOU  580  CB  ALA A  60     8074   5949   7983   1003   -714    633
ATOM    581  H   ALA A  60      29.839  -2.459   7.362  1.00  0.00           H  
ATOM    582  HA  ALA A  60      28.136  -4.385   6.172  1.00  0.00           H  
ATOM    583  HB1 ALA A  60      28.759  -2.595   4.647  1.00  0.00           H  
ATOM    584  HB2 ALA A  60      30.338  -2.482   5.298  1.00  0.00           H  
ATOM    585  HB3 ALA A  60      30.104  -3.717   4.213  1.00  0.00           H  
ATOM    586  N   ALA A  61      30.843  -5.655   6.826  1.00 72.43           N  
ANISOU  586  N   ALA A  61    10083   7761   9675   1402   -868   1015
ATOM    587  CA  ALA A  61      31.720  -6.845   6.933  1.00 76.13           C  
ANISOU  587  CA  ALA A  61    10672   8125  10129   1726   -856   1184
ATOM    588  C   ALA A  61      31.457  -7.699   8.196  1.00 73.47           C  
ANISOU  588  C   ALA A  61    10562   7681   9671   1712   -941   1317
ATOM    589  O   ALA A  61      32.174  -8.733   8.340  1.00 81.11           O  
ANISOU  589  O   ALA A  61    11687   8514  10618   1989   -929   1471
ATOM    590  CB  ALA A  61      33.163  -6.325   7.049  1.00 63.03           C  
ANISOU  590  CB  ALA A  61     8668   6753   8527   1954   -904   1294
ATOM    591  H   ALA A  61      31.049  -4.895   7.457  1.00  0.00           H  
ATOM    592  HA  ALA A  61      31.711  -7.468   6.039  1.00  0.00           H  
ATOM    593  HB1 ALA A  61      33.383  -6.078   8.088  1.00  0.00           H  
ATOM    594  HB2 ALA A  61      33.915  -7.072   6.795  1.00  0.00           H  
ATOM    595  HB3 ALA A  61      33.427  -5.508   6.378  1.00  0.00           H  
ATOM    596  N   SER A  62      30.644  -7.325   9.172  1.00 69.39           N  
ANISOU  596  N   SER A  62    10080   7215   9068   1411  -1016   1268
ATOM    597  CA  SER A  62      30.383  -8.091  10.325  1.00 75.27           C  
ANISOU  597  CA  SER A  62    10970   7946   9685   1393  -1118   1419
ATOM    598  C   SER A  62      28.822  -8.305  10.364  1.00 82.21           C  
ANISOU  598  C   SER A  62    12110   8668  10460   1095  -1106   1353
ATOM    599  O   SER A  62      28.357  -9.219   9.708  1.00126.88           O  
ANISOU  599  O   SER A  62    18079  14098  16032   1124  -1099   1460
ATOM    600  CB  SER A  62      31.095  -7.434  11.520  1.00 72.80           C  
ANISOU  600  CB  SER A  62    10346   7988   9327   1348  -1267   1486
ATOM    601  OG  SER A  62      30.560  -6.111  11.552  1.00 74.78           O  
ANISOU  601  OG  SER A  62    10500   8374   9540   1015  -1298   1333
ATOM    602  H   SER A  62      30.168  -6.439   9.078  1.00  0.00           H  
ATOM    603  HA  SER A  62      30.663  -9.138  10.213  1.00  0.00           H  
ATOM    604  HB3 SER A  62      32.182  -7.473  11.459  1.00  0.00           H  
ATOM    605  HB2 SER A  62      30.904  -7.969  12.451  1.00  0.00           H  
ATOM    606  HG  SER A  62      31.109  -5.507  11.047  1.00  0.00           H  
ATOM    607  N   SER A  63      28.178  -7.425  11.075  1.00 67.48           N  
ANISOU  607  N   SER A  63    10118   6927   8593    810  -1103   1189
ATOM    608  CA  SER A  63      26.733  -7.292  11.262  1.00 68.49           C  
ANISOU  608  CA  SER A  63    10420   6991   8614    516  -1097   1132
ATOM    609  C   SER A  63      25.825  -7.176  10.101  1.00 75.79           C  
ANISOU  609  C   SER A  63    11386   7822   9588    329   -993    951
ATOM    610  O   SER A  63      24.740  -7.644  10.130  1.00 71.54           O  
ANISOU  610  O   SER A  63    11041   7178   8961    117   -964    924
ATOM    611  CB  SER A  63      26.555  -6.168  12.354  1.00 66.52           C  
ANISOU  611  CB  SER A  63     9985   7016   8274    331  -1199   1119
ATOM    612  OG  SER A  63      26.967  -4.865  11.932  1.00 72.32           O  
ANISOU  612  OG  SER A  63    10465   7924   9087    219  -1181    951
ATOM    613  H   SER A  63      28.743  -6.686  11.467  1.00  0.00           H  
ATOM    614  HA  SER A  63      26.370  -8.215  11.714  1.00  0.00           H  
ATOM    615  HB3 SER A  63      27.054  -6.399  13.294  1.00  0.00           H  
ATOM    616  HB2 SER A  63      25.497  -6.174  12.617  1.00  0.00           H  
ATOM    617  HG  SER A  63      26.352  -4.508  11.287  1.00  0.00           H  
ATOM    618  N   HIS A  64      26.274  -6.340   9.156  1.00 70.01           N  
ANISOU  618  N   HIS A  64    10466   7151   8983    386   -941    838
ATOM    619  CA  HIS A  64      25.535  -5.904   7.990  1.00 69.47           C  
ANISOU  619  CA  HIS A  64    10443   6988   8965    256   -844    691
ATOM    620  C   HIS A  64      25.952  -6.613   6.707  1.00 70.91           C  
ANISOU  620  C   HIS A  64    10792   6944   9209    442   -751    696
ATOM    621  O   HIS A  64      25.712  -6.060   5.595  1.00 74.44           O  
ANISOU  621  O   HIS A  64    11222   7348   9714    388   -674    578
ATOM    622  CB  HIS A  64      25.410  -4.331   7.931  1.00 67.19           C  
ANISOU  622  CB  HIS A  64     9858   6909   8763    175   -843    559
ATOM    623  CG  HIS A  64      24.716  -3.618   9.060  1.00 64.29           C  
ANISOU  623  CG  HIS A  64     9365   6732   8329    -26   -904    512
ATOM    624  ND1 HIS A  64      24.782  -3.938  10.394  1.00 65.62           N  
ANISOU  624  ND1 HIS A  64     9533   7006   8396    -43   -995    607
ATOM    625  CD2 HIS A  64      24.097  -2.423   8.957  1.00 60.18           C  
ANISOU  625  CD2 HIS A  64     8726   6317   7823   -205   -879    379
ATOM    626  CE1 HIS A  64      24.014  -3.023  11.012  1.00 64.91           C  
ANISOU  626  CE1 HIS A  64     9334   7075   8253   -234  -1016    520
ATOM    627  NE2 HIS A  64      23.717  -2.050  10.172  1.00 63.56           N  
ANISOU  627  NE2 HIS A  64     9091   6901   8157   -323   -942    381
ATOM    628  H   HIS A  64      27.130  -5.837   9.340  1.00  0.00           H  
ATOM    629  HA  HIS A  64      24.507  -6.257   8.074  1.00  0.00           H  
ATOM    630  HB3 HIS A  64      24.788  -4.161   7.052  1.00  0.00           H  
ATOM    631  HB2 HIS A  64      26.393  -3.865   7.863  1.00  0.00           H  
ATOM    632  HD2 HIS A  64      23.992  -1.816   8.070  1.00  0.00           H  
ATOM    633  HE1 HIS A  64      23.686  -3.089  12.039  1.00  0.00           H  
ATOM    634  HE2 HIS A  64      23.104  -1.276  10.385  1.00  0.00           H  
ATOM    635  N   GLU A  65      26.632  -7.783   6.815  1.00 68.42           N  
ANISOU  635  N   GLU A  65    10643   6483   8871    671   -754    835
ATOM    636  CA  GLU A  65      27.067  -8.596   5.670  1.00 65.20           C  
ANISOU  636  CA  GLU A  65    10403   5854   8514    896   -652    840
ATOM    637  C   GLU A  65      25.927  -8.941   4.685  1.00 69.43           C  
ANISOU  637  C   GLU A  65    11214   6159   9008    713   -562    731
ATOM    638  O   GLU A  65      26.065  -8.691   3.455  1.00 74.93           O  
ANISOU  638  O   GLU A  65    11952   6759   9758    794   -466    647
ATOM    639  CB  GLU A  65      27.813  -9.793   6.293  1.00 68.04           C  
ANISOU  639  CB  GLU A  65    10955   6063   8834   1165   -668   1021
ATOM    640  CG  GLU A  65      28.296 -10.827   5.313  1.00 86.26           C  
ANISOU  640  CG  GLU A  65    13230   8314  11231   1534   -590   1066
ATOM    641  CD  GLU A  65      29.205 -11.786   6.016  1.00107.29           C  
ANISOU  641  CD  GLU A  65    16056  10853  13856   1834   -616   1268
ATOM    642  OE1 GLU A  65      30.400 -12.026   5.646  1.00111.29           O  
ANISOU  642  OE1 GLU A  65    16836  11194  14255   1733   -661   1354
ATOM    643  OE2 GLU A  65      28.676 -12.404   7.014  1.00111.70           O1-
ANISOU  643  OE2 GLU A  65    16465  11489  14486   2173   -589   1352
ATOM    644  H   GLU A  65      26.814  -8.107   7.755  1.00  0.00           H  
ATOM    645  HA  GLU A  65      27.806  -8.053   5.081  1.00  0.00           H  
ATOM    646  HB3 GLU A  65      27.279 -10.273   7.113  1.00  0.00           H  
ATOM    647  HB2 GLU A  65      28.722  -9.322   6.668  1.00  0.00           H  
ATOM    648  HG3 GLU A  65      28.861 -10.441   4.464  1.00  0.00           H  
ATOM    649  HG2 GLU A  65      27.472 -11.340   4.816  1.00  0.00           H  
ATOM    650  N   HIS A  66      24.750  -9.420   5.246  1.00 68.81           N  
ANISOU  650  N   HIS A  66    11315   6012   8819    448   -592    732
ATOM    651  CA  HIS A  66      23.583  -9.740   4.452  1.00 69.95           C  
ANISOU  651  CA  HIS A  66    11720   5959   8901    235   -522    642
ATOM    652  C   HIS A  66      22.729  -8.697   3.749  1.00 70.85           C  
ANISOU  652  C   HIS A  66    11626   6231   9063     55   -495    486
ATOM    653  O   HIS A  66      22.007  -9.057   2.870  1.00 77.57           O  
ANISOU  653  O   HIS A  66    12647   6947   9880    -72   -431    402
ATOM    654  CB  HIS A  66      22.759 -10.741   5.178  1.00 69.90           C  
ANISOU  654  CB  HIS A  66    11939   5868   8751    -20   -565    703
ATOM    655  CG  HIS A  66      21.781 -10.172   6.174  1.00 84.40           C  
ANISOU  655  CG  HIS A  66    13528   7988  10553   -218   -646    701
ATOM    656  ND1 HIS A  66      22.075  -9.060   6.934  1.00 83.71           N  
ANISOU  656  ND1 HIS A  66    13244   8083  10478    -97   -728    787
ATOM    657  CD2 HIS A  66      20.570 -10.706   6.480  1.00 83.61           C  
ANISOU  657  CD2 HIS A  66    13346   8027  10396   -522   -652    620
ATOM    658  CE1 HIS A  66      20.919  -8.746   7.538  1.00 82.36           C  
ANISOU  658  CE1 HIS A  66    12906   8131  10255   -321   -772    745
ATOM    659  NE2 HIS A  66      20.046  -9.753   7.362  1.00 83.09           N  
ANISOU  659  NE2 HIS A  66    13056   8204  10311   -565   -722    648
ATOM    660  H   HIS A  66      24.666  -9.642   6.228  1.00  0.00           H  
ATOM    661  HA  HIS A  66      24.012 -10.274   3.603  1.00  0.00           H  
ATOM    662  HB3 HIS A  66      23.390 -11.521   5.603  1.00  0.00           H  
ATOM    663  HB2 HIS A  66      22.189 -11.300   4.437  1.00  0.00           H  
ATOM    664  HD2 HIS A  66      20.159 -11.627   6.094  1.00  0.00           H  
ATOM    665  HE1 HIS A  66      20.782  -7.910   8.207  1.00  0.00           H  
ATOM    666  HE2 HIS A  66      19.105  -9.824   7.722  1.00  0.00           H  
ATOM    667  N   ILE A  67      22.843  -7.418   4.177  1.00 64.62           N  
ANISOU  667  N   ILE A  67    10491   5719   8343     34   -545    449
ATOM    668  CA  ILE A  67      22.389  -6.311   3.353  1.00 63.60           C  
ANISOU  668  CA  ILE A  67    10160   5729   8275    -84   -516    319
ATOM    669  C   ILE A  67      23.525  -5.766   2.460  1.00 63.63           C  
ANISOU  669  C   ILE A  67    10024   5757   8397    140   -464    284
ATOM    670  O   ILE A  67      23.288  -5.511   1.291  1.00 64.84           O  
ANISOU  670  O   ILE A  67    10177   5884   8576     95   -402    193
ATOM    671  CB  ILE A  67      21.826  -5.161   4.277  1.00 69.35           C  
ANISOU  671  CB  ILE A  67    10627   6715   9008   -234   -582    287
ATOM    672  CG1 ILE A  67      20.664  -5.620   5.245  1.00 67.55           C  
ANISOU  672  CG1 ILE A  67    10526   6490   8650   -457   -618    325
ATOM    673  CG2 ILE A  67      21.325  -3.989   3.427  1.00 66.60           C  
ANISOU  673  CG2 ILE A  67    10090   6489   8726   -331   -550    167
ATOM    674  CD1 ILE A  67      20.639  -4.698   6.474  1.00 70.03           C  
ANISOU  674  CD1 ILE A  67    10624   7037   8945   -534   -679    323
ATOM    675  H   ILE A  67      23.421  -7.272   4.993  1.00  0.00           H  
ATOM    676  HA  ILE A  67      21.521  -6.661   2.794  1.00  0.00           H  
ATOM    677  HB  ILE A  67      22.738  -4.862   4.794  1.00  0.00           H  
ATOM    678 HG13 ILE A  67      20.961  -6.628   5.534  1.00  0.00           H  
ATOM    679 HG12 ILE A  67      19.715  -5.535   4.716  1.00  0.00           H  
ATOM    680 HG21 ILE A  67      20.760  -3.257   4.005  1.00  0.00           H  
ATOM    681 HG22 ILE A  67      22.051  -3.376   2.894  1.00  0.00           H  
ATOM    682 HG23 ILE A  67      20.676  -4.341   2.625  1.00  0.00           H  
ATOM    683 HD11 ILE A  67      19.580  -4.562   6.693  1.00  0.00           H  
ATOM    684 HD12 ILE A  67      21.099  -5.150   7.353  1.00  0.00           H  
ATOM    685 HD13 ILE A  67      21.161  -3.742   6.427  1.00  0.00           H  
ATOM    686  N   ALA A  68      24.809  -5.668   2.973  1.00 59.21           N  
ANISOU  686  N   ALA A  68     9331   5271   7897    372   -492    364
ATOM    687  CA  ALA A  68      25.952  -5.236   2.145  1.00 63.33           C  
ANISOU  687  CA  ALA A  68     9718   5826   8518    595   -432    351
ATOM    688  C   ALA A  68      26.203  -6.143   0.934  1.00 65.66           C  
ANISOU  688  C   ALA A  68    10284   5875   8791    707   -321    326
ATOM    689  O   ALA A  68      26.610  -5.641  -0.110  1.00 65.91           O  
ANISOU  689  O   ALA A  68    10251   5918   8874    772   -242    255
ATOM    690  CB  ALA A  68      27.262  -5.092   2.949  1.00 63.30           C  
ANISOU  690  CB  ALA A  68     9547   5948   8557    828   -485    469
ATOM    691  H   ALA A  68      24.940  -6.167   3.842  1.00  0.00           H  
ATOM    692  HA  ALA A  68      25.605  -4.296   1.714  1.00  0.00           H  
ATOM    693  HB1 ALA A  68      27.510  -5.957   3.563  1.00  0.00           H  
ATOM    694  HB2 ALA A  68      28.128  -4.839   2.337  1.00  0.00           H  
ATOM    695  HB3 ALA A  68      27.157  -4.282   3.671  1.00  0.00           H  
ATOM    696  N   ALA A  69      25.954  -7.458   1.028  1.00 56.71           N  
ANISOU  696  N   ALA A  69     9477   4504   7567    720   -308    382
ATOM    697  CA  ALA A  69      26.163  -8.389  -0.037  1.00 66.14           C  
ANISOU  697  CA  ALA A  69    10988   5424   8719    812   -195    346
ATOM    698  C   ALA A  69      25.150  -8.161  -1.169  1.00 68.01           C  
ANISOU  698  C   ALA A  69    11314   5617   8909    554   -152    207
ATOM    699  O   ALA A  69      25.389  -8.492  -2.332  1.00 69.91           O  
ANISOU  699  O   ALA A  69    11698   5726   9138    629    -50    137
ATOM    700  CB  ALA A  69      25.952  -9.839   0.476  1.00 58.73           C  
ANISOU  700  CB  ALA A  69    10415   4214   7684    853   -197    440
ATOM    701  H   ALA A  69      25.848  -7.824   1.963  1.00  0.00           H  
ATOM    702  HA  ALA A  69      27.137  -8.295  -0.517  1.00  0.00           H  
ATOM    703  HB1 ALA A  69      24.969 -10.010   0.913  1.00  0.00           H  
ATOM    704  HB2 ALA A  69      26.101 -10.547  -0.339  1.00  0.00           H  
ATOM    705  HB3 ALA A  69      26.738 -10.123   1.176  1.00  0.00           H  
ATOM    706  N   ARG A  70      24.004  -7.579  -0.855  1.00 65.11           N  
ANISOU  706  N   ARG A  70    10859   5375   8503    255   -225    170
ATOM    707  CA  ARG A  70      22.875  -7.201  -1.772  1.00 61.33           C  
ANISOU  707  CA  ARG A  70    10406   4915   7982     16   -200     57
ATOM    708  C   ARG A  70      23.205  -5.949  -2.596  1.00 63.58           C  
ANISOU  708  C   ARG A  70    10418   5373   8366     97   -167     -8
ATOM    709  O   ARG A  70      23.051  -5.950  -3.845  1.00 63.11           O  
ANISOU  709  O   ARG A  70    10443   5257   8279     58   -100    -88
ATOM    710  CB  ARG A  70      21.524  -7.251  -0.952  1.00 60.22           C  
ANISOU  710  CB  ARG A  70    10199   4904   7779   -291   -282     51
ATOM    711  CG  ARG A  70      21.213  -8.543  -0.137  1.00 75.38           C  
ANISOU  711  CG  ARG A  70    12444   6636   9563   -472   -297     93
ATOM    712  CD  ARG A  70      20.561  -9.700  -0.975  1.00 91.61           C  
ANISOU  712  CD  ARG A  70    14427   8843  11537   -815   -349     63
ATOM    713  NE  ARG A  70      21.181 -10.064  -2.250  1.00103.78           N  
ANISOU  713  NE  ARG A  70    16014  10390  13029   -993   -318    -31
ATOM    714  CZ  ARG A  70      20.661  -9.760  -3.446  1.00106.47           C  
ANISOU  714  CZ  ARG A  70    16176  10941  13335  -1230   -357    -69
ATOM    715  NH1 ARG A  70      19.554  -9.026  -3.582  1.00113.55           N  
ANISOU  715  NH1 ARG A  70    16851  12046  14246  -1307   -411    -33
ATOM    716  NH2 ARG A  70      21.312 -10.108  -4.526  1.00 94.20           N1+
ANISOU  716  NH2 ARG A  70    14665   9401  11724  -1380   -339   -140
ATOM    717  H   ARG A  70      23.894  -7.516   0.147  1.00  0.00           H  
ATOM    718  HA  ARG A  70      22.847  -8.028  -2.482  1.00  0.00           H  
ATOM    719  HB3 ARG A  70      20.665  -7.134  -1.613  1.00  0.00           H  
ATOM    720  HB2 ARG A  70      21.438  -6.417  -0.255  1.00  0.00           H  
ATOM    721  HG3 ARG A  70      20.453  -8.156   0.542  1.00  0.00           H  
ATOM    722  HG2 ARG A  70      22.068  -8.795   0.490  1.00  0.00           H  
ATOM    723  HD3 ARG A  70      19.476  -9.675  -0.873  1.00  0.00           H  
ATOM    724  HD2 ARG A  70      20.953 -10.570  -0.447  1.00  0.00           H  
ATOM    725  HE  ARG A  70      22.093 -10.485  -2.136  1.00  0.00           H  
ATOM    726 HH12 ARG A  70      19.088  -9.005  -4.478  1.00  0.00           H  
ATOM    727 HH11 ARG A  70      19.136  -8.571  -2.783  1.00  0.00           H  
ATOM    728 HH22 ARG A  70      20.983  -9.880  -5.454  1.00  0.00           H  
ATOM    729 HH21 ARG A  70      22.014 -10.833  -4.492  1.00  0.00           H  
ATOM    730  N   LEU A  71      23.775  -4.974  -1.830  1.00 61.07           N  
ANISOU  730  N   LEU A  71     9785   5267   8153    194   -214     27
ATOM    731  CA  LEU A  71      24.453  -3.847  -2.558  1.00 58.83           C  
ANISOU  731  CA  LEU A  71     9253   5134   7966    279   -180    -17
ATOM    732  C   LEU A  71      25.663  -4.243  -3.439  1.00 58.30           C  
ANISOU  732  C   LEU A  71     9271   4961   7920    524    -73    -17
ATOM    733  O   LEU A  71      25.674  -3.879  -4.640  1.00 61.99           O  
ANISOU  733  O   LEU A  71     9700   5454   8400    526     -5    -83
ATOM    734  CB  LEU A  71      24.949  -2.878  -1.520  1.00 56.72           C  
ANISOU  734  CB  LEU A  71     8673   5086   7792    329   -252     26
ATOM    735  CG  LEU A  71      23.901  -1.998  -0.807  1.00 62.22           C  
ANISOU  735  CG  LEU A  71     9199   5944   8498    120   -329     -7
ATOM    736  CD1 LEU A  71      24.470  -1.499   0.566  1.00 61.99           C  
ANISOU  736  CD1 LEU A  71     8966   6066   8520    187   -401     47
ATOM    737  CD2 LEU A  71      23.541  -0.802  -1.647  1.00 52.58           C  
ANISOU  737  CD2 LEU A  71     7841   4812   7325     37   -299    -82
ATOM    738  H   LEU A  71      23.689  -5.040  -0.825  1.00  0.00           H  
ATOM    739  HA  LEU A  71      23.795  -3.263  -3.202  1.00  0.00           H  
ATOM    740  HB3 LEU A  71      25.708  -2.169  -1.850  1.00  0.00           H  
ATOM    741  HB2 LEU A  71      25.381  -3.540  -0.770  1.00  0.00           H  
ATOM    742  HG  LEU A  71      23.024  -2.611  -0.599  1.00  0.00           H  
ATOM    743 HD11 LEU A  71      24.374  -2.166   1.422  1.00  0.00           H  
ATOM    744 HD12 LEU A  71      25.476  -1.103   0.422  1.00  0.00           H  
ATOM    745 HD13 LEU A  71      23.797  -0.692   0.857  1.00  0.00           H  
ATOM    746 HD21 LEU A  71      22.483  -0.859  -1.903  1.00  0.00           H  
ATOM    747 HD22 LEU A  71      23.766   0.201  -1.285  1.00  0.00           H  
ATOM    748 HD23 LEU A  71      24.007  -0.882  -2.629  1.00  0.00           H  
ATOM    749  N   THR A  72      26.421  -5.247  -3.009  1.00 52.82           N  
ANISOU  749  N   THR A  72     8689   4157   7223    748    -53     64
ATOM    750  CA  THR A  72      27.406  -5.946  -3.817  1.00 57.89           C  
ANISOU  750  CA  THR A  72     9397   4712   7887   1031     65     73
ATOM    751  C   THR A  72      26.902  -6.603  -5.086  1.00 64.21           C  
ANISOU  751  C   THR A  72    10516   5287   8592    979    172    -24
ATOM    752  O   THR A  72      27.342  -6.221  -6.139  1.00 68.33           O  
ANISOU  752  O   THR A  72    11017   5819   9125   1097    278    -79
ATOM    753  CB  THR A  72      28.267  -6.935  -3.089  1.00 65.30           C  
ANISOU  753  CB  THR A  72    10417   5564   8832   1292     59    196
ATOM    754  OG1 THR A  72      28.830  -6.337  -1.868  1.00 68.64           O  
ANISOU  754  OG1 THR A  72    10496   6245   9340   1373    -29    284
ATOM    755  CG2 THR A  72      29.508  -7.347  -3.960  1.00 58.21           C  
ANISOU  755  CG2 THR A  72     9675   4514   7930   1602    205    200
ATOM    756  H   THR A  72      26.332  -5.664  -2.094  1.00  0.00           H  
ATOM    757  HA  THR A  72      28.043  -5.107  -4.098  1.00  0.00           H  
ATOM    758  HB  THR A  72      27.624  -7.784  -2.860  1.00  0.00           H  
ATOM    759  HG1 THR A  72      28.192  -6.303  -1.152  1.00  0.00           H  
ATOM    760 HG21 THR A  72      30.044  -6.520  -4.425  1.00  0.00           H  
ATOM    761 HG22 THR A  72      30.305  -7.618  -3.268  1.00  0.00           H  
ATOM    762 HG23 THR A  72      29.319  -8.022  -4.794  1.00  0.00           H  
ATOM    763  N   GLU A  73      25.977  -7.616  -4.938  1.00 65.77           N  
ANISOU  763  N   GLU A  73    11016   5292   8682    782    146    -50
ATOM    764  CA  GLU A  73      25.376  -8.380  -5.979  1.00 67.65           C  
ANISOU  764  CA  GLU A  73    11589   5311   8805    686    236   -150
ATOM    765  C   GLU A  73      24.617  -7.479  -7.024  1.00 63.75           C  
ANISOU  765  C   GLU A  73    10962   4968   8292    469    234   -248
ATOM    766  O   GLU A  73      24.620  -7.790  -8.218  1.00 67.21           O  
ANISOU  766  O   GLU A  73    11547   5323   8669    487    333   -332
ATOM    767  CB  GLU A  73      24.373  -9.542  -5.533  1.00 70.60           C  
ANISOU  767  CB  GLU A  73    12310   5457   9058    487    195   -141
ATOM    768  CG  GLU A  73      25.061 -10.738  -5.003  1.00 94.64           C  
ANISOU  768  CG  GLU A  73    15671   8329  11957    242    241   -255
ATOM    769  CD  GLU A  73      24.206 -12.051  -4.956  1.00111.37           C  
ANISOU  769  CD  GLU A  73    17933  10410  13972   -113    144   -246
ATOM    770  OE1 GLU A  73      23.106 -12.092  -4.361  1.00113.67           O  
ANISOU  770  OE1 GLU A  73    18585  10432  14172   -150    160   -218
ATOM    771  OE2 GLU A  73      24.757 -12.982  -5.540  1.00119.94           O1-
ANISOU  771  OE2 GLU A  73    18769  11739  15065   -350     57   -260
ATOM    772  H   GLU A  73      25.667  -7.852  -4.006  1.00  0.00           H  
ATOM    773  HA  GLU A  73      26.193  -8.818  -6.553  1.00  0.00           H  
ATOM    774  HB3 GLU A  73      23.802  -9.817  -6.419  1.00  0.00           H  
ATOM    775  HB2 GLU A  73      23.627  -9.215  -4.809  1.00  0.00           H  
ATOM    776  HG3 GLU A  73      25.497 -10.511  -4.030  1.00  0.00           H  
ATOM    777  HG2 GLU A  73      25.920 -11.000  -5.621  1.00  0.00           H  
ATOM    778  N   ALA A  74      23.929  -6.423  -6.568  1.00 59.75           N  
ANISOU  778  N   ALA A  74    10186   4685   7830    275    126   -235
ATOM    779  CA  ALA A  74      23.240  -5.394  -7.353  1.00 58.79           C  
ANISOU  779  CA  ALA A  74     9904   4727   7707    110    117   -301
ATOM    780  C   ALA A  74      24.252  -4.730  -8.313  1.00 63.78           C  
ANISOU  780  C   ALA A  74    10371   5451   8412    315    204   -316
ATOM    781  O   ALA A  74      24.009  -4.611  -9.503  1.00 66.24           O  
ANISOU  781  O   ALA A  74    10761   5747   8661    268    273   -387
ATOM    782  CB  ALA A  74      22.617  -4.298  -6.454  1.00 55.98           C  
ANISOU  782  CB  ALA A  74     9270   4591   7409    -60     -1   -270
ATOM    783  H   ALA A  74      23.855  -6.265  -5.573  1.00  0.00           H  
ATOM    784  HA  ALA A  74      22.449  -5.878  -7.925  1.00  0.00           H  
ATOM    785  HB1 ALA A  74      22.341  -3.444  -7.073  1.00  0.00           H  
ATOM    786  HB2 ALA A  74      21.689  -4.731  -6.081  1.00  0.00           H  
ATOM    787  HB3 ALA A  74      23.226  -4.040  -5.587  1.00  0.00           H  
ATOM    788  N   VAL A  75      25.475  -4.384  -7.799  1.00 59.76           N  
ANISOU  788  N   VAL A  75     9627   5055   8023    526    203   -246
ATOM    789  CA  VAL A  75      26.499  -3.592  -8.581  1.00 59.94           C  
ANISOU  789  CA  VAL A  75     9446   5210   8118    691    280   -246
ATOM    790  C   VAL A  75      27.335  -4.583  -9.480  1.00 62.46           C  
ANISOU  790  C   VAL A  75     9981   5372   8378    907    432   -280
ATOM    791  O   VAL A  75      27.662  -4.203 -10.609  1.00 62.67           O  
ANISOU  791  O   VAL A  75     9976   5452   8384    942    525   -330
ATOM    792  CB  VAL A  75      27.348  -2.777  -7.567  1.00 60.42           C  
ANISOU  792  CB  VAL A  75     9190   5459   8309    823    226   -158
ATOM    793  CG1 VAL A  75      28.630  -2.175  -8.291  1.00 57.95           C  
ANISOU  793  CG1 VAL A  75     8680   5279   8058   1007    321   -142
ATOM    794  CG2 VAL A  75      26.627  -1.605  -6.873  1.00 52.83           C  
ANISOU  794  CG2 VAL A  75     8025   4652   7397    607    104   -153
ATOM    795  H   VAL A  75      25.674  -4.605  -6.834  1.00  0.00           H  
ATOM    796  HA  VAL A  75      25.984  -2.931  -9.280  1.00  0.00           H  
ATOM    797  HB  VAL A  75      27.504  -3.495  -6.762  1.00  0.00           H  
ATOM    798 HG11 VAL A  75      28.397  -1.812  -9.292  1.00  0.00           H  
ATOM    799 HG12 VAL A  75      29.021  -1.291  -7.786  1.00  0.00           H  
ATOM    800 HG13 VAL A  75      29.404  -2.939  -8.364  1.00  0.00           H  
ATOM    801 HG21 VAL A  75      27.323  -1.120  -6.189  1.00  0.00           H  
ATOM    802 HG22 VAL A  75      26.147  -0.863  -7.510  1.00  0.00           H  
ATOM    803 HG23 VAL A  75      25.819  -2.049  -6.291  1.00  0.00           H  
ATOM    804  N   HIS A  76      27.623  -5.780  -9.002  1.00 58.89           N  
ANISOU  804  N   HIS A  76     9767   4719   7891   1065    467   -252
ATOM    805  CA  HIS A  76      28.172  -6.944  -9.742  0.83 64.38           C  
ANISOU  805  CA  HIS A  76    10722   5224   8518   1285    627   -298
ATOM    806  C   HIS A  76      27.324  -7.376 -10.909  1.00 66.12           C  
ANISOU  806  C   HIS A  76    11222   5307   8594   1084    686   -426
ATOM    807  O   HIS A  76      27.890  -7.729 -11.920  1.00 72.57           O  
ANISOU  807  O   HIS A  76    12158   6063   9352   1219    832   -493
ATOM    808  CB  HIS A  76      28.305  -8.129  -8.803  1.00 59.39           C  
ANISOU  808  CB  HIS A  76    10348   4354   7863   1476    647   -240
ATOM    809  CG  HIS A  76      28.843  -9.451  -9.410  0.00 82.18           C  
ANISOU  809  CG  HIS A  76    13597   6972  10654   1677    818   -307
ATOM    810  ND1 HIS A  76      30.247  -9.614  -9.659  1.00 83.63           N  
ANISOU  810  ND1 HIS A  76    13702   7192  10879   2036    965   -288
ATOM    811  CD2 HIS A  76      28.166 -10.545  -9.865  1.00 82.01           C  
ANISOU  811  CD2 HIS A  76    14028   6644  10490   1563    873   -399
ATOM    812  CE1 HIS A  76      30.349 -10.849 -10.106  1.00 88.96           C  
ANISOU  812  CE1 HIS A  76    14779   7579  11443   2162   1115   -371
ATOM    813  NE2 HIS A  76      29.176 -11.508 -10.122  0.72 88.52           N  
ANISOU  813  NE2 HIS A  76    15064   7298  11270   1867   1059   -444
ATOM    814  H   HIS A  76      27.476  -5.976  -8.022  1.00  0.00           H  
ATOM    815  HA  HIS A  76      29.114  -6.633 -10.194  1.00  0.00           H  
ATOM    816  HB3 HIS A  76      27.323  -8.451  -8.454  1.00  0.00           H  
ATOM    817  HB2 HIS A  76      28.968  -8.002  -7.947  1.00  0.00           H  
ATOM    818  HD2 HIS A  76      27.096 -10.673  -9.931  1.00  0.00           H  
ATOM    819  HE1 HIS A  76      31.339 -11.238 -10.295  1.00  0.00           H  
ATOM    820  HE2 HIS A  76      29.078 -12.417 -10.551  1.00  0.00           H  
ATOM    821  N   THR A  77      25.988  -7.244 -10.781  1.00 62.24           N  
ANISOU  821  N   THR A  77    10829   4788   8033    757    578   -459
ATOM    822  CA  THR A  77      25.114  -7.468 -11.917  1.00 65.41           C  
ANISOU  822  CA  THR A  77    11447   5118   8286    522    606   -570
ATOM    823  C   THR A  77      25.257  -6.217 -12.894  1.00 58.64           C  
ANISOU  823  C   THR A  77    10341   4489   7450    490    632   -597
ATOM    824  O   THR A  77      25.333  -6.455 -14.102  1.00 65.47           O  
ANISOU  824  O   THR A  77    11363   5303   8209    495    739   -681
ATOM    825  CB  THR A  77      23.620  -7.610 -11.544  1.00 63.42           C  
ANISOU  825  CB  THR A  77    11285   4852   7961    173    470   -576
ATOM    826  OG1 THR A  77      23.579  -8.716 -10.644  1.00 63.84           O  
ANISOU  826  OG1 THR A  77    11621   4665   7969    181    459   -551
ATOM    827  CG2 THR A  77      22.875  -7.996 -12.761  1.00 62.25           C  
ANISOU  827  CG2 THR A  77    11318   4686   7649    -98    477   -678
ATOM    828  H   THR A  77      25.538  -7.148  -9.883  1.00  0.00           H  
ATOM    829  HA  THR A  77      25.394  -8.406 -12.397  1.00  0.00           H  
ATOM    830  HB  THR A  77      23.282  -6.695 -11.059  1.00  0.00           H  
ATOM    831  HG1 THR A  77      24.165  -8.542  -9.904  1.00  0.00           H  
ATOM    832 HG21 THR A  77      23.198  -8.981 -13.098  1.00  0.00           H  
ATOM    833 HG22 THR A  77      21.849  -7.979 -12.395  1.00  0.00           H  
ATOM    834 HG23 THR A  77      22.937  -7.271 -13.573  1.00  0.00           H  
ATOM    835  N   MET A  78      25.317  -4.945 -12.443  1.00 56.34           N  
ANISOU  835  N   MET A  78     9678   4443   7286    453    539   -525
ATOM    836  CA  MET A  78      25.516  -3.785 -13.306  1.00 63.24           C  
ANISOU  836  CA  MET A  78    10319   5522   8188    420    559   -530
ATOM    837  C   MET A  78      26.826  -3.850 -14.135  1.00 65.09           C  
ANISOU  837  C   MET A  78    10495   5785   8450    695    712   -532
ATOM    838  O   MET A  78      26.889  -3.634 -15.325  1.00 70.63           O  
ANISOU  838  O   MET A  78    11210   6545   9082    673    796   -580
ATOM    839  CB  MET A  78      25.506  -2.478 -12.532  1.00 56.12           C  
ANISOU  839  CB  MET A  78     9066   4836   7421    338    434   -453
ATOM    840  CG  MET A  78      24.124  -2.074 -11.959  1.00 62.94           C  
ANISOU  840  CG  MET A  78     9939   5720   8257     80    297   -448
ATOM    841  SD  MET A  78      24.043  -0.524 -10.938  1.00 63.91           S  
ANISOU  841  SD  MET A  78     9680   6087   8517     -2    187   -382
ATOM    842  CE  MET A  78      23.334  -1.070  -9.372  1.00 51.52           C  
ANISOU  842  CE  MET A  78     8055   4496   7023     25     99   -332
ATOM    843  H   MET A  78      25.012  -4.800 -11.491  1.00  0.00           H  
ATOM    844  HA  MET A  78      24.684  -3.676 -14.002  1.00  0.00           H  
ATOM    845  HB3 MET A  78      25.717  -1.752 -13.318  1.00  0.00           H  
ATOM    846  HB2 MET A  78      26.312  -2.554 -11.801  1.00  0.00           H  
ATOM    847  HG3 MET A  78      23.737  -2.836 -11.282  1.00  0.00           H  
ATOM    848  HG2 MET A  78      23.432  -1.923 -12.788  1.00  0.00           H  
ATOM    849  HE1 MET A  78      22.287  -1.355  -9.483  1.00  0.00           H  
ATOM    850  HE2 MET A  78      23.801  -1.994  -9.030  1.00  0.00           H  
ATOM    851  HE3 MET A  78      23.280  -0.274  -8.630  1.00  0.00           H  
ATOM    852  N   LEU A  79      27.916  -4.294 -13.369  1.00 66.52           N  
ANISOU  852  N   LEU A  79    10599   5951   8726    956    752   -471
ATOM    853  CA  LEU A  79      29.297  -4.481 -13.814  1.00 61.71           C  
ANISOU  853  CA  LEU A  79     9887   5412   8147   1236    903   -457
ATOM    854  C   LEU A  79      29.353  -5.565 -14.910  1.00 66.71           C  
ANISOU  854  C   LEU A  79    10867   5844   8635   1352   1072   -558
ATOM    855  O   LEU A  79      30.296  -5.537 -15.656  1.00 73.85           O  
ANISOU  855  O   LEU A  79    11709   6833   9515   1508   1217   -581
ATOM    856  CB  LEU A  79      30.167  -4.920 -12.602  1.00 68.47           C  
ANISOU  856  CB  LEU A  79    10564   6323   9127   1492    892   -352
ATOM    857  CG  LEU A  79      30.949  -3.822 -11.906  1.00 72.43           C  
ANISOU  857  CG  LEU A  79    10682   7070   9766   1407    757   -260
ATOM    858  CD1 LEU A  79      31.222  -4.141 -10.414  1.00 63.97           C  
ANISOU  858  CD1 LEU A  79     9462   6055   8787   1634    727   -154
ATOM    859  CD2 LEU A  79      32.208  -3.370 -12.710  1.00 76.95           C  
ANISOU  859  CD2 LEU A  79    10988   7872  10378   1363    800   -252
ATOM    860  H   LEU A  79      27.768  -4.460 -12.384  1.00  0.00           H  
ATOM    861  HA  LEU A  79      29.600  -3.538 -14.267  1.00  0.00           H  
ATOM    862  HB3 LEU A  79      30.972  -5.625 -12.809  1.00  0.00           H  
ATOM    863  HB2 LEU A  79      29.434  -5.411 -11.962  1.00  0.00           H  
ATOM    864  HG  LEU A  79      30.378  -2.900 -12.015  1.00  0.00           H  
ATOM    865 HD11 LEU A  79      31.338  -3.246  -9.804  1.00  0.00           H  
ATOM    866 HD12 LEU A  79      30.424  -4.804 -10.078  1.00  0.00           H  
ATOM    867 HD13 LEU A  79      32.157  -4.693 -10.319  1.00  0.00           H  
ATOM    868 HD21 LEU A  79      33.168  -3.684 -12.300  1.00  0.00           H  
ATOM    869 HD22 LEU A  79      32.212  -3.894 -13.666  1.00  0.00           H  
ATOM    870 HD23 LEU A  79      32.201  -2.314 -12.977  1.00  0.00           H  
ATOM    871  N   SER A  80      28.490  -6.545 -14.892  1.00 61.00           N  
ANISOU  871  N   SER A  80    10520   4854   7802   1265   1062   -624
ATOM    872  CA  SER A  80      28.466  -7.633 -15.896  1.00 67.64           C  
ANISOU  872  CA  SER A  80    11750   5465   8486   1350   1225   -740
ATOM    873  C   SER A  80      27.843  -7.136 -17.212  1.00 68.16           C  
ANISOU  873  C   SER A  80    11918   5578   8404   1098   1247   -844
ATOM    874  O   SER A  80      28.052  -7.802 -18.233  1.00 65.39           O  
ANISOU  874  O   SER A  80    11829   5102   7915   1181   1407   -948
ATOM    875  CB  SER A  80      27.603  -8.772 -15.306  1.00 63.66           C  
ANISOU  875  CB  SER A  80    11649   4634   7904   1318   1205   -773
ATOM    876  OG  SER A  80      26.154  -8.582 -15.357  1.00 83.01           O  
ANISOU  876  OG  SER A  80    14022   7039  10477   1565   1182   -662
ATOM    877  H   SER A  80      27.766  -6.579 -14.189  1.00  0.00           H  
ATOM    878  HA  SER A  80      29.458  -8.069 -16.013  1.00  0.00           H  
ATOM    879  HB3 SER A  80      27.830  -8.807 -14.240  1.00  0.00           H  
ATOM    880  HB2 SER A  80      27.986  -9.674 -15.785  1.00  0.00           H  
ATOM    881  HG  SER A  80      25.905  -7.837 -14.806  1.00  0.00           H  
ATOM    882  N   SER A  81      27.279  -5.916 -17.260  1.00 71.38           N  
ANISOU  882  N   SER A  81    12128   6166   8829    806   1095   -814
ATOM    883  CA  SER A  81      26.822  -5.245 -18.479  1.00 67.30           C  
ANISOU  883  CA  SER A  81    11659   5739   8174    565   1091   -881
ATOM    884  C   SER A  81      26.697  -3.688 -18.311  1.00 66.74           C  
ANISOU  884  C   SER A  81    11184   5958   8216    452    979   -786
ATOM    885  O   SER A  81      25.584  -3.229 -18.212  1.00 69.71           O  
ANISOU  885  O   SER A  81    11501   6414   8572    187    833   -766
ATOM    886  CB  SER A  81      25.496  -5.863 -18.981  1.00 69.14           C  
ANISOU  886  CB  SER A  81    12212   5816   8244    255   1004   -958
ATOM    887  OG  SER A  81      25.255  -5.784 -20.423  1.00 78.78           O  
ANISOU  887  OG  SER A  81    13796   6734   9404    340   1065  -1015
ATOM    888  H   SER A  81      27.049  -5.394 -16.426  1.00  0.00           H  
ATOM    889  HA  SER A  81      27.579  -5.413 -19.245  1.00  0.00           H  
ATOM    890  HB3 SER A  81      24.698  -5.394 -18.406  1.00  0.00           H  
ATOM    891  HB2 SER A  81      25.487  -6.894 -18.627  1.00  0.00           H  
ATOM    892  HG  SER A  81      24.336  -5.994 -20.609  1.00  0.00           H  
ATOM    893  N   PRO A  82      27.904  -3.005 -18.295  1.00 68.44           N  
ANISOU  893  N   PRO A  82    11116   6340   8547    650   1050   -722
ATOM    894  CA  PRO A  82      27.987  -1.557 -17.970  1.00 70.11           C  
ANISOU  894  CA  PRO A  82    10968   6791   8879    544    943   -626
ATOM    895  C   PRO A  82      27.122  -0.657 -18.863  1.00 72.07           C  
ANISOU  895  C   PRO A  82    11219   7144   9019    302    897   -640
ATOM    896  O   PRO A  82      26.192  -0.103 -18.305  1.00 61.68           O  
ANISOU  896  O   PRO A  82     9732   5938   7764    132    754   -577
ATOM    897  CB  PRO A  82      29.450  -1.327 -18.134  1.00 55.39           C  
ANISOU  897  CB  PRO A  82     8856   5069   7119    791   1057   -568
ATOM    898  CG  PRO A  82      30.135  -2.572 -17.663  1.00 66.22           C  
ANISOU  898  CG  PRO A  82    10420   6289   8451   1064   1211   -617
ATOM    899  CD  PRO A  82      29.226  -3.611 -18.349  1.00 60.65           C  
ANISOU  899  CD  PRO A  82    10132   5340   7571    965   1239   -735
ATOM    900  HA  PRO A  82      27.588  -1.501 -16.957  1.00  0.00           H  
ATOM    901  HB3 PRO A  82      29.882  -0.426 -17.699  1.00  0.00           H  
ATOM    902  HB2 PRO A  82      29.750  -1.221 -19.176  1.00  0.00           H  
ATOM    903  HG3 PRO A  82      30.227  -2.686 -16.583  1.00  0.00           H  
ATOM    904  HG2 PRO A  82      31.157  -2.644 -18.035  1.00  0.00           H  
ATOM    905  HD2 PRO A  82      29.526  -3.817 -19.376  1.00  0.00           H  
ATOM    906  HD3 PRO A  82      29.451  -4.518 -17.788  1.00  0.00           H  
ATOM    907  N   LEU A  83      27.329  -0.586 -20.205  1.00 67.47           N  
ANISOU  907  N   LEU A  83    10833   6534   8268    291   1017   -718
ATOM    908  CA  LEU A  83      26.556   0.124 -21.178  1.00 73.06           C  
ANISOU  908  CA  LEU A  83    11539   7364   8856     64    967   -716
ATOM    909  C   LEU A  83      25.049  -0.185 -21.180  1.00 77.09           C  
ANISOU  909  C   LEU A  83    12198   7825   9267   -209    815   -741
ATOM    910  O   LEU A  83      24.221   0.715 -21.473  1.00 81.31           O  
ANISOU  910  O   LEU A  83    12638   8505   9750   -402    715   -693
ATOM    911  CB  LEU A  83      27.123  -0.223 -22.620  1.00 72.15           C  
ANISOU  911  CB  LEU A  83    11610   7244   8561    116   1140   -799
ATOM    912  CG  LEU A  83      28.635  -0.505 -22.881  1.00 73.56           C  
ANISOU  912  CG  LEU A  83    11602   7525   8822    375   1305   -763
ATOM    913  CD1 LEU A  83      28.910  -1.057 -24.302  1.00 69.06           C  
ANISOU  913  CD1 LEU A  83    11224   6961   8053    424   1491   -852
ATOM    914  CD2 LEU A  83      29.430   0.818 -22.706  1.00 66.06           C  
ANISOU  914  CD2 LEU A  83    10279   6796   8026    334   1225   -625
ATOM    915  H   LEU A  83      27.988  -1.250 -20.587  1.00  0.00           H  
ATOM    916  HA  LEU A  83      26.673   1.159 -20.856  1.00  0.00           H  
ATOM    917  HB3 LEU A  83      26.726   0.519 -23.312  1.00  0.00           H  
ATOM    918  HB2 LEU A  83      26.602  -1.130 -22.929  1.00  0.00           H  
ATOM    919  HG  LEU A  83      29.019  -1.285 -22.224  1.00  0.00           H  
ATOM    920 HD11 LEU A  83      28.917  -2.147 -24.310  1.00  0.00           H  
ATOM    921 HD12 LEU A  83      28.349  -0.720 -25.174  1.00  0.00           H  
ATOM    922 HD13 LEU A  83      29.955  -0.943 -24.588  1.00  0.00           H  
ATOM    923 HD21 LEU A  83      28.901   1.752 -22.516  1.00  0.00           H  
ATOM    924 HD22 LEU A  83      30.012   0.703 -21.791  1.00  0.00           H  
ATOM    925 HD23 LEU A  83      29.967   1.196 -23.575  1.00  0.00           H  
ATOM    926  N   GLU A  84      24.585  -1.414 -20.864  1.00 68.11           N  
ANISOU  926  N   GLU A  84    11281   6498   8101   -230    791   -801
ATOM    927  CA  GLU A  84      23.167  -1.785 -20.707  1.00 58.87           C  
ANISOU  927  CA  GLU A  84    10217   5309   6842   -511    641   -812
ATOM    928  C   GLU A  84      22.510  -1.145 -19.492  1.00 70.95           C  
ANISOU  928  C   GLU A  84    11449   6969   8540   -569    485   -702
ATOM    929  O   GLU A  84      21.381  -0.642 -19.536  1.00 79.47           O  
ANISOU  929  O   GLU A  84    12480   8150   9564   -798    352   -672
ATOM    930  CB  GLU A  84      23.007  -3.298 -20.641  1.00 64.27           C  
ANISOU  930  CB  GLU A  84    11261   5731   7428   -533    679   -910
ATOM    931  CG  GLU A  84      21.650  -3.921 -20.479  1.00 71.05           C  
ANISOU  931  CG  GLU A  84    12174   6560   8264   -777    523   -893
ATOM    932  CD  GLU A  84      21.638  -5.445 -20.278  1.00 84.25           C  
ANISOU  932  CD  GLU A  84    14270   7955   9786   -862    569   -998
ATOM    933  OE1 GLU A  84      22.620  -6.153 -20.543  1.00 86.16           O  
ANISOU  933  OE1 GLU A  84    14786   8020   9930   -729    725  -1096
ATOM    934  OE2 GLU A  84      20.556  -5.992 -20.013  1.00 88.04           O1-
ANISOU  934  OE2 GLU A  84    14820   8388  10242  -1061    458   -983
ATOM    935  H   GLU A  84      25.376  -2.020 -20.695  1.00  0.00           H  
ATOM    936  HA  GLU A  84      22.636  -1.392 -21.575  1.00  0.00           H  
ATOM    937  HB3 GLU A  84      23.650  -3.452 -19.775  1.00  0.00           H  
ATOM    938  HB2 GLU A  84      23.547  -3.801 -21.444  1.00  0.00           H  
ATOM    939  HG3 GLU A  84      20.982  -3.658 -21.300  1.00  0.00           H  
ATOM    940  HG2 GLU A  84      21.284  -3.724 -19.471  1.00  0.00           H  
ATOM    941  N   TYR A  85      23.205  -1.202 -18.344  1.00 66.01           N  
ANISOU  941  N   TYR A  85    10613   6358   8110   -364    501   -641
ATOM    942  CA  TYR A  85      22.762  -0.580 -17.045  1.00 64.90           C  
ANISOU  942  CA  TYR A  85    10233   6306   8120   -402    370   -558
ATOM    943  C   TYR A  85      22.977   0.938 -17.018  1.00 67.79           C  
ANISOU  943  C   TYR A  85    10283   6857   8619   -357    339   -469
ATOM    944  O   TYR A  85      22.218   1.627 -16.374  1.00 66.41           O  
ANISOU  944  O   TYR A  85     9930   6767   8537   -427    228   -409
ATOM    945  CB  TYR A  85      23.325  -1.281 -15.802  1.00 56.77           C  
ANISOU  945  CB  TYR A  85     9219   5152   7199   -243    385   -553
ATOM    946  CG  TYR A  85      22.617  -2.623 -15.591  1.00 61.41           C  
ANISOU  946  CG  TYR A  85    10087   5566   7681   -359    354   -607
ATOM    947  CD1 TYR A  85      21.586  -2.586 -14.646  1.00 53.47           C  
ANISOU  947  CD1 TYR A  85     9029   4600   6689   -536    223   -572
ATOM    948  CD2 TYR A  85      22.936  -3.849 -16.152  1.00 55.55           C  
ANISOU  948  CD2 TYR A  85     9676   4614   6814   -300    464   -692
ATOM    949  CE1 TYR A  85      20.927  -3.723 -14.229  1.00 58.16           C  
ANISOU  949  CE1 TYR A  85     9883   5041   7175   -677    195   -612
ATOM    950  CE2 TYR A  85      22.319  -5.050 -15.787  1.00 61.90           C  
ANISOU  950  CE2 TYR A  85    10772   5232   7514   -432    437   -739
ATOM    951  CZ  TYR A  85      21.279  -4.970 -14.760  1.00 63.95           C  
ANISOU  951  CZ  TYR A  85    10964   5547   7787   -634    298   -693
ATOM    952  OH  TYR A  85      20.620  -6.085 -14.417  1.00 72.99           O  
ANISOU  952  OH  TYR A  85    12403   6513   8819   -795    272   -731
ATOM    953  H   TYR A  85      24.118  -1.634 -18.352  1.00  0.00           H  
ATOM    954  HA  TYR A  85      21.674  -0.613 -17.107  1.00  0.00           H  
ATOM    955  HB3 TYR A  85      23.219  -0.620 -14.942  1.00  0.00           H  
ATOM    956  HB2 TYR A  85      24.410  -1.377 -15.758  1.00  0.00           H  
ATOM    957  HD1 TYR A  85      21.355  -1.676 -14.113  1.00  0.00           H  
ATOM    958  HD2 TYR A  85      23.768  -3.963 -16.832  1.00  0.00           H  
ATOM    959  HE1 TYR A  85      20.135  -3.590 -13.508  1.00  0.00           H  
ATOM    960  HE2 TYR A  85      22.684  -5.985 -16.186  1.00  0.00           H  
ATOM    961  HH  TYR A  85      20.573  -6.779 -15.080  1.00  0.00           H  
ATOM    962  N   LEU A  86      24.045   1.453 -17.629  1.00 62.10           N  
ANISOU  962  N   LEU A  86     9499   6192   7902   -248    441   -458
ATOM    963  CA  LEU A  86      24.279   2.859 -17.858  1.00 61.13           C  
ANISOU  963  CA  LEU A  86     9106   6223   7899   -227    416   -368
ATOM    964  C   LEU A  86      23.131   3.530 -18.733  1.00 58.83           C  
ANISOU  964  C   LEU A  86     8777   6041   7535   -412    325   -322
ATOM    965  O   LEU A  86      22.590   2.787 -19.597  1.00 61.51           O  
ANISOU  965  O   LEU A  86     9286   6385   7700   -526    335   -360
ATOM    966  CB  LEU A  86      25.661   3.055 -18.622  1.00 63.36           C  
ANISOU  966  CB  LEU A  86     9332   6551   8191    -77    559   -361
ATOM    967  CG  LEU A  86      26.919   3.078 -17.784  1.00 54.83           C  
ANISOU  967  CG  LEU A  86     8165   5436   7231    133    628   -359
ATOM    968  CD1 LEU A  86      28.153   2.977 -18.615  1.00 55.23           C  
ANISOU  968  CD1 LEU A  86     8219   5527   7239    297    801   -374
ATOM    969  CD2 LEU A  86      27.093   4.366 -16.923  1.00 48.58           C  
ANISOU  969  CD2 LEU A  86     7105   4734   6618    137    540   -278
ATOM    970  H   LEU A  86      24.801   0.840 -17.898  1.00  0.00           H  
ATOM    971  HA  LEU A  86      24.421   3.288 -16.865  1.00  0.00           H  
ATOM    972  HB3 LEU A  86      25.656   3.854 -19.364  1.00  0.00           H  
ATOM    973  HB2 LEU A  86      25.599   2.239 -19.343  1.00  0.00           H  
ATOM    974  HG  LEU A  86      26.707   2.271 -17.082  1.00  0.00           H  
ATOM    975 HD11 LEU A  86      27.821   2.811 -19.640  1.00  0.00           H  
ATOM    976 HD12 LEU A  86      28.757   3.872 -18.763  1.00  0.00           H  
ATOM    977 HD13 LEU A  86      28.784   2.128 -18.350  1.00  0.00           H  
ATOM    978 HD21 LEU A  86      26.093   4.700 -16.646  1.00  0.00           H  
ATOM    979 HD22 LEU A  86      27.670   4.116 -16.033  1.00  0.00           H  
ATOM    980 HD23 LEU A  86      27.663   5.141 -17.437  1.00  0.00           H  
ATOM    981  N   PRO A  87      22.771   4.802 -18.491  1.00 53.17           N  
ANISOU  981  N   PRO A  87     7850   5414   6939   -441    235   -237
ATOM    982  CA  PRO A  87      21.834   5.521 -19.379  1.00 51.84           C  
ANISOU  982  CA  PRO A  87     7625   5359   6714   -572    153   -167
ATOM    983  C   PRO A  87      22.352   5.722 -20.851  1.00 52.79           C  
ANISOU  983  C   PRO A  87     7766   5545   6746   -574    231   -134
ATOM    984  O   PRO A  87      23.574   5.714 -20.980  1.00 55.80           O  
ANISOU  984  O   PRO A  87     8082   5926   7193   -462    332   -123
ATOM    985  CB  PRO A  87      21.628   6.878 -18.673  1.00 52.51           C  
ANISOU  985  CB  PRO A  87     7493   5485   6975   -537     78    -90
ATOM    986  CG  PRO A  87      22.176   6.731 -17.318  1.00 50.59           C  
ANISOU  986  CG  PRO A  87     7231   5156   6833   -460     77   -141
ATOM    987  CD  PRO A  87      23.196   5.586 -17.419  1.00 50.49           C  
ANISOU  987  CD  PRO A  87     7336   5065   6780   -359    194   -206
ATOM    988  HA  PRO A  87      20.986   4.851 -19.521  1.00  0.00           H  
ATOM    989  HB3 PRO A  87      20.583   7.186 -18.649  1.00  0.00           H  
ATOM    990  HB2 PRO A  87      22.225   7.617 -19.207  1.00  0.00           H  
ATOM    991  HG3 PRO A  87      21.398   6.470 -16.601  1.00  0.00           H  
ATOM    992  HG2 PRO A  87      22.651   7.649 -16.972  1.00  0.00           H  
ATOM    993  HD2 PRO A  87      24.201   5.985 -17.561  1.00  0.00           H  
ATOM    994  HD3 PRO A  87      23.189   5.036 -16.478  1.00  0.00           H  
ATOM    995  N   PRO A  88      21.464   6.006 -21.816  1.00 54.31           N  
ANISOU  995  N   PRO A  88     8041   5817   6778   -710    186   -112
ATOM    996  CA  PRO A  88      21.864   6.583 -23.051  1.00 52.60           C  
ANISOU  996  CA  PRO A  88     7858   5676   6452   -727    259    -74
ATOM    997  C   PRO A  88      22.563   7.897 -22.833  1.00 60.48           C  
ANISOU  997  C   PRO A  88     8660   6738   7581   -675    254     51
ATOM    998  O   PRO A  88      22.257   8.636 -21.888  1.00 64.20           O  
ANISOU  998  O   PRO A  88     8995   7228   8172   -679    153    129
ATOM    999  CB  PRO A  88      20.567   6.783 -23.817  1.00 52.10           C  
ANISOU  999  CB  PRO A  88     7905   5705   6188   -910    168    -61
ATOM   1000  CG  PRO A  88      19.444   7.023 -22.854  1.00 55.88           C  
ANISOU 1000  CG  PRO A  88     8472   6122   6636   -990     96   -139
ATOM   1001  CD  PRO A  88      19.962   6.075 -21.719  1.00 51.05           C  
ANISOU 1001  CD  PRO A  88     7707   5444   6247   -872     71   -126
ATOM   1002  HA  PRO A  88      22.386   5.840 -23.654  1.00  0.00           H  
ATOM   1003  HB3 PRO A  88      20.386   5.875 -24.391  1.00  0.00           H  
ATOM   1004  HB2 PRO A  88      20.613   7.538 -24.602  1.00  0.00           H  
ATOM   1005  HG3 PRO A  88      18.467   6.691 -23.207  1.00  0.00           H  
ATOM   1006  HG2 PRO A  88      19.546   8.093 -22.672  1.00  0.00           H  
ATOM   1007  HD2 PRO A  88      19.753   6.641 -20.811  1.00  0.00           H  
ATOM   1008  HD3 PRO A  88      19.418   5.139 -21.599  1.00  0.00           H  
ATOM   1009  N   TRP A  89      23.393   8.341 -23.803  1.00 55.46           N  
ANISOU 1009  N   TRP A  89     8025   6133   6915   -627    375     69
ATOM   1010  CA  TRP A  89      23.746   9.762 -24.067  1.00 52.06           C  
ANISOU 1010  CA  TRP A  89     7451   5764   6567   -625    375    199
ATOM   1011  C   TRP A  89      22.477  10.350 -24.677  1.00 56.26           C  
ANISOU 1011  C   TRP A  89     7995   6384   6997   -737    270    310
ATOM   1012  O   TRP A  89      21.980  11.318 -24.179  1.00 60.50           O  
ANISOU 1012  O   TRP A  89     8416   6928   7642   -732    194    427
ATOM   1013  CB  TRP A  89      24.993   9.821 -25.003  1.00 50.65           C  
ANISOU 1013  CB  TRP A  89     7271   5627   6345   -575    536    198
ATOM   1014  CG  TRP A  89      26.248   9.384 -24.419  1.00 59.03           C  
ANISOU 1014  CG  TRP A  89     8235   6647   7548   -447    625    146
ATOM   1015  CD1 TRP A  89      26.845   8.206 -24.698  1.00 58.88           C  
ANISOU 1015  CD1 TRP A  89     8288   6590   7495   -337    732     34
ATOM   1016  CD2 TRP A  89      27.024   9.972 -23.339  1.00 56.21           C  
ANISOU 1016  CD2 TRP A  89     7690   6290   7378   -416    614    213
ATOM   1017  NE1 TRP A  89      28.000   8.070 -23.950  1.00 58.82           N  
ANISOU 1017  NE1 TRP A  89     8120   6586   7645   -227    779     40
ATOM   1018  CE2 TRP A  89      28.182   9.152 -23.119  1.00 63.44           C  
ANISOU 1018  CE2 TRP A  89     8544   7200   8362   -293    704    144
ATOM   1019  CE3 TRP A  89      26.955  11.133 -22.536  1.00 59.50           C  
ANISOU 1019  CE3 TRP A  89     7999   6703   7905   -481    536    326
ATOM   1020  CZ2 TRP A  89      29.132   9.470 -22.146  1.00 54.63           C  
ANISOU 1020  CZ2 TRP A  89     7242   6106   7408   -262    706    185
ATOM   1021  CZ3 TRP A  89      27.905  11.439 -21.624  1.00 54.98           C  
ANISOU 1021  CZ3 TRP A  89     7278   6119   7495   -458    548    350
ATOM   1022  CH2 TRP A  89      28.944  10.595 -21.304  1.00 56.23           C  
ANISOU 1022  CH2 TRP A  89     7356   6301   7706   -362    626    280
ATOM   1023  H   TRP A  89      23.350   7.711 -24.592  1.00  0.00           H  
ATOM   1024  HA  TRP A  89      24.057  10.248 -23.142  1.00  0.00           H  
ATOM   1025  HB3 TRP A  89      25.146  10.807 -25.442  1.00  0.00           H  
ATOM   1026  HB2 TRP A  89      24.794   9.283 -25.929  1.00  0.00           H  
ATOM   1027  HD1 TRP A  89      26.456   7.441 -25.354  1.00  0.00           H  
ATOM   1028  HE1 TRP A  89      28.564   7.237 -24.039  1.00  0.00           H  
ATOM   1029  HE3 TRP A  89      26.161  11.837 -22.736  1.00  0.00           H  
ATOM   1030  HZ2 TRP A  89      29.854   8.689 -21.959  1.00  0.00           H  
ATOM   1031  HZ3 TRP A  89      27.768  12.420 -21.192  1.00  0.00           H  
ATOM   1032  HH2 TRP A  89      29.662  10.917 -20.564  1.00  0.00           H  
ATOM   1033  N   ASP A  90      22.116   9.822 -25.838  1.00 57.30           N  
ANISOU 1033  N   ASP A  90     8276   6582   6914   -835    263    276
ATOM   1034  CA  ASP A  90      21.054  10.321 -26.714  1.00 61.60           C  
ANISOU 1034  CA  ASP A  90     8836   7250   7320   -950    156    388
ATOM   1035  C   ASP A  90      19.669  10.403 -26.037  1.00 58.75           C  
ANISOU 1035  C   ASP A  90     8366   6910   7044   -965     -6    450
ATOM   1036  O   ASP A  90      19.116   9.348 -25.697  1.00 58.03           O  
ANISOU 1036  O   ASP A  90     8315   6803   6930  -1008    -59    359
ATOM   1037  CB  ASP A  90      20.754   9.438 -27.984  1.00 63.29           C  
ANISOU 1037  CB  ASP A  90     9251   7528   7267  -1075    179    303
ATOM   1038  CG  ASP A  90      21.822   8.811 -28.825  1.00 80.33           C  
ANISOU 1038  CG  ASP A  90    11433   9850   9239  -1199    100    429
ATOM   1039  OD1 ASP A  90      22.978   9.278 -28.882  1.00 85.78           O  
ANISOU 1039  OD1 ASP A  90    11986  10610   9996  -1200    -29    580
ATOM   1040  OD2 ASP A  90      21.467   8.063 -29.698  1.00101.40           O1-
ANISOU 1040  OD2 ASP A  90    14265  12579  11682  -1288    170    379
ATOM   1041  H   ASP A  90      22.687   9.117 -26.280  1.00  0.00           H  
ATOM   1042  HA  ASP A  90      21.459  11.324 -26.847  1.00  0.00           H  
ATOM   1043  HB3 ASP A  90      20.346  10.096 -28.752  1.00  0.00           H  
ATOM   1044  HB2 ASP A  90      20.044   8.661 -27.702  1.00  0.00           H  
ATOM   1045  N   PRO A  91      19.196  11.611 -25.697  1.00 61.36           N  
ANISOU 1045  N   PRO A  91     8569   7278   7467   -928    -80    605
ATOM   1046  CA  PRO A  91      18.177  11.854 -24.589  1.00 60.59           C  
ANISOU 1046  CA  PRO A  91     8356   7215   7451   -908   -217    666
ATOM   1047  C   PRO A  91      16.759  11.397 -25.062  1.00 57.06           C  
ANISOU 1047  C   PRO A  91     7941   6926   6812  -1040   -331    673
ATOM   1048  O   PRO A  91      15.912  11.087 -24.165  1.00 65.29           O  
ANISOU 1048  O   PRO A  91     8906   8004   7896  -1050   -418    655
ATOM   1049  CB  PRO A  91      18.343  13.357 -24.211  1.00 61.44           C  
ANISOU 1049  CB  PRO A  91     8367   7321   7659   -829   -250    843
ATOM   1050  CG  PRO A  91      18.804  13.994 -25.539  1.00 61.23           C  
ANISOU 1050  CG  PRO A  91     8386   7213   7666   -810   -120    847
ATOM   1051  CD  PRO A  91      19.643  12.877 -26.241  1.00 58.90           C  
ANISOU 1051  CD  PRO A  91     8222   6965   7193   -894    -30    734
ATOM   1052  HA  PRO A  91      18.586  11.196 -23.821  1.00  0.00           H  
ATOM   1053  HB3 PRO A  91      19.068  13.306 -23.398  1.00  0.00           H  
ATOM   1054  HB2 PRO A  91      17.511  13.935 -23.808  1.00  0.00           H  
ATOM   1055  HG3 PRO A  91      19.246  14.960 -25.293  1.00  0.00           H  
ATOM   1056  HG2 PRO A  91      17.808  14.178 -25.942  1.00  0.00           H  
ATOM   1057  HD2 PRO A  91      19.504  12.911 -27.322  1.00  0.00           H  
ATOM   1058  HD3 PRO A  91      20.671  13.018 -25.909  1.00  0.00           H  
ATOM   1059  N   LYS A  92      16.585  11.281 -26.404  1.00 65.72           N  
ANISOU 1059  N   LYS A  92     9149   8137   7685  -1160   -335    700
ATOM   1060  CA  LYS A  92      15.358  10.721 -27.038  1.00 63.49           C  
ANISOU 1060  CA  LYS A  92     8905   8026   7193  -1327   -453    701
ATOM   1061  C   LYS A  92      15.034   9.268 -26.651  1.00 73.86           C  
ANISOU 1061  C   LYS A  92    10336   9273   8453  -1423   -432    516
ATOM   1062  O   LYS A  92      13.872   8.935 -26.698  1.00 77.27           O  
ANISOU 1062  O   LYS A  92    10738   9818   8804  -1546   -546    512
ATOM   1063  CB  LYS A  92      15.411  11.007 -28.553  1.00 65.23           C  
ANISOU 1063  CB  LYS A  92     9245   8378   7161  -1454   -454    755
ATOM   1064  CG  LYS A  92      16.340  10.047 -29.346  1.00 82.75           C  
ANISOU 1064  CG  LYS A  92    11341  10741   9360  -1418   -553    984
ATOM   1065  CD  LYS A  92      16.268  10.438 -30.765  1.00 85.07           C  
ANISOU 1065  CD  LYS A  92    11750  11062   9510  -1454   -473   1041
ATOM   1066  CE  LYS A  92      17.241   9.739 -31.786  1.00 94.32           C  
ANISOU 1066  CE  LYS A  92    12834  12409  10594  -1458   -598   1282
ATOM   1067  NZ  LYS A  92      16.961  10.127 -33.164  1.00104.45           N1+
ANISOU 1067  NZ  LYS A  92    14235  13727  11724  -1506   -519   1353
ATOM   1068  H   LYS A  92      17.382  11.472 -26.993  1.00  0.00           H  
ATOM   1069  HA  LYS A  92      14.501  11.292 -26.681  1.00  0.00           H  
ATOM   1070  HB3 LYS A  92      15.879  11.976 -28.727  1.00  0.00           H  
ATOM   1071  HB2 LYS A  92      14.400  11.012 -28.960  1.00  0.00           H  
ATOM   1072  HG3 LYS A  92      15.964   9.029 -29.245  1.00  0.00           H  
ATOM   1073  HG2 LYS A  92      17.358   9.999 -28.961  1.00  0.00           H  
ATOM   1074  HD3 LYS A  92      16.424  11.505 -30.921  1.00  0.00           H  
ATOM   1075  HD2 LYS A  92      15.256  10.315 -31.151  1.00  0.00           H  
ATOM   1076  HE3 LYS A  92      17.091   8.664 -31.680  1.00  0.00           H  
ATOM   1077  HE2 LYS A  92      18.304   9.836 -31.565  1.00  0.00           H  
ATOM   1078  HZ1 LYS A  92      17.708   9.792 -33.757  1.00  0.00           H  
ATOM   1079  HZ2 LYS A  92      16.096   9.744 -33.518  1.00  0.00           H  
ATOM   1080  HZ3 LYS A  92      16.961  11.119 -33.351  1.00  0.00           H  
ATOM   1081  N   ASP A  93      16.028   8.509 -26.120  1.00 64.64           N  
ANISOU 1081  N   ASP A  93     9303   7930   7329  -1369   -286    372
ATOM   1082  CA  ASP A  93      15.842   7.108 -25.659  1.00 64.42           C  
ANISOU 1082  CA  ASP A  93     9407   7793   7275  -1426   -256    207
ATOM   1083  C   ASP A  93      15.660   7.126 -24.135  1.00 64.47           C  
ANISOU 1083  C   ASP A  93     9272   7720   7505  -1324   -288    198
ATOM   1084  O   ASP A  93      15.234   6.091 -23.618  1.00 69.76           O  
ANISOU 1084  O   ASP A  93     9968   8396   8140  -1423   -352    140
ATOM   1085  CB  ASP A  93      16.984   6.178 -26.083  1.00 86.72           C  
ANISOU 1085  CB  ASP A  93    12428  10464  10058  -1369    -82     68
ATOM   1086  CG  ASP A  93      17.110   6.071 -27.573  1.00112.16           C  
ANISOU 1086  CG  ASP A  93    15879  13577  13157  -1471    -52    -97
ATOM   1087  OD1 ASP A  93      16.127   6.214 -28.299  1.00125.37           O  
ANISOU 1087  OD1 ASP A  93    17761  15143  14729  -1445     87   -214
ATOM   1088  OD2 ASP A  93      18.136   5.545 -28.074  1.00120.03           O1-
ANISOU 1088  OD2 ASP A  93    16857  14594  14156  -1576   -160   -109
ATOM   1089  H   ASP A  93      17.006   8.756 -26.071  1.00  0.00           H  
ATOM   1090  HA  ASP A  93      14.941   6.717 -26.131  1.00  0.00           H  
ATOM   1091  HB3 ASP A  93      16.902   5.175 -25.665  1.00  0.00           H  
ATOM   1092  HB2 ASP A  93      17.930   6.632 -25.788  1.00  0.00           H  
ATOM   1093  N   TYR A  94      15.853   8.254 -23.407  1.00 68.72           N  
ANISOU 1093  N   TYR A  94     9667   8186   8257  -1147   -244    253
ATOM   1094  CA  TYR A  94      15.688   8.222 -21.958  1.00 60.22           C  
ANISOU 1094  CA  TYR A  94     8467   7034   7381  -1050   -267    238
ATOM   1095  C   TYR A  94      14.254   8.549 -21.613  1.00 60.15           C  
ANISOU 1095  C   TYR A  94     8330   7161   7361  -1118   -406    305
ATOM   1096  O   TYR A  94      13.667   8.083 -20.598  1.00 61.34           O  
ANISOU 1096  O   TYR A  94     8466   7286   7554  -1145   -434    242
ATOM   1097  CB  TYR A  94      16.622   9.382 -21.369  1.00 56.00           C  
ANISOU 1097  CB  TYR A  94     7803   6426   7048   -887   -216    304
ATOM   1098  CG  TYR A  94      16.734   9.290 -19.923  1.00 54.17           C  
ANISOU 1098  CG  TYR A  94     7469   6104   7011   -790   -223    268
ATOM   1099  CD1 TYR A  94      15.975  10.203 -19.108  1.00 55.91           C  
ANISOU 1099  CD1 TYR A  94     7555   6385   7303   -771   -318    328
ATOM   1100  CD2 TYR A  94      17.745   8.492 -19.299  1.00 56.73           C  
ANISOU 1100  CD2 TYR A  94     7822   6299   7433   -710   -132    178
ATOM   1101  CE1 TYR A  94      16.145  10.090 -17.693  1.00 49.36           C  
ANISOU 1101  CE1 TYR A  94     6647   5478   6629   -691   -316    284
ATOM   1102  CE2 TYR A  94      17.949   8.534 -17.878  1.00 57.08           C  
ANISOU 1102  CE2 TYR A  94     7780   6276   7632   -638   -147    146
ATOM   1103  CZ  TYR A  94      17.041   9.231 -17.083  1.00 50.94           C  
ANISOU 1103  CZ  TYR A  94     6892   5549   6914   -636   -236    193
ATOM   1104  OH  TYR A  94      17.157   9.115 -15.747  1.00 59.28           O  
ANISOU 1104  OH  TYR A  94     7877   6544   8104   -571   -242    153
ATOM   1105  H   TYR A  94      15.879   9.121 -23.926  1.00  0.00           H  
ATOM   1106  HA  TYR A  94      15.891   7.267 -21.474  1.00  0.00           H  
ATOM   1107  HB3 TYR A  94      16.358  10.383 -21.711  1.00  0.00           H  
ATOM   1108  HB2 TYR A  94      17.602   9.371 -21.847  1.00  0.00           H  
ATOM   1109  HD1 TYR A  94      15.407  10.939 -19.659  1.00  0.00           H  
ATOM   1110  HD2 TYR A  94      18.298   7.903 -20.016  1.00  0.00           H  
ATOM   1111  HE1 TYR A  94      15.534  10.711 -17.055  1.00  0.00           H  
ATOM   1112  HE2 TYR A  94      18.636   7.860 -17.389  1.00  0.00           H  
ATOM   1113  HH  TYR A  94      16.603   9.710 -15.237  1.00  0.00           H  
ATOM   1114  N   SER A  95      13.613   9.480 -22.358  1.00 59.79           N  
ANISOU 1114  N   SER A  95     8184   7275   7257  -1139   -491    445
ATOM   1115  CA  SER A  95      12.262  10.000 -22.131  1.00 63.00           C  
ANISOU 1115  CA  SER A  95     8415   7842   7681  -1147   -614    542
ATOM   1116  C   SER A  95      11.163   9.098 -22.668  1.00 65.91           C  
ANISOU 1116  C   SER A  95     8806   8416   7820  -1363   -722    557
ATOM   1117  O   SER A  95       9.931   9.141 -22.332  1.00 69.75           O  
ANISOU 1117  O   SER A  95     9117   9094   8291  -1381   -832    658
ATOM   1118  CB  SER A  95      12.256  11.416 -22.797  1.00 55.85           C  
ANISOU 1118  CB  SER A  95     7365   6987   6868  -1002   -647    712
ATOM   1119  OG  SER A  95      12.933  11.524 -24.076  1.00 71.87           O  
ANISOU 1119  OG  SER A  95     9444   9132   8732  -1074   -681    811
ATOM   1120  H   SER A  95      14.065   9.991 -23.102  1.00  0.00           H  
ATOM   1121  HA  SER A  95      12.072  10.096 -21.062  1.00  0.00           H  
ATOM   1122  HB3 SER A  95      12.789  12.095 -22.131  1.00  0.00           H  
ATOM   1123  HB2 SER A  95      11.276  11.890 -22.859  1.00  0.00           H  
ATOM   1124  HG  SER A  95      13.870  11.713 -23.993  1.00  0.00           H  
ATOM   1125  N   ALA A  96      11.549   8.017 -23.409  1.00 65.49           N  
ANISOU 1125  N   ALA A  96     8966   8337   7580  -1528   -690    456
ATOM   1126  CA  ALA A  96      10.728   7.094 -24.067  1.00 68.29           C  
ANISOU 1126  CA  ALA A  96     9371   8893   7683  -1773   -798    469
ATOM   1127  C   ALA A  96      10.627   5.784 -23.252  1.00 69.34           C  
ANISOU 1127  C   ALA A  96     9464   9101   7782  -1922   -871    417
ATOM   1128  O   ALA A  96      10.019   4.801 -23.672  1.00 68.72           O  
ANISOU 1128  O   ALA A  96     9301   9269   7540  -2105  -1000    488
ATOM   1129  CB  ALA A  96      11.215   6.755 -25.447  1.00 56.06           C  
ANISOU 1129  CB  ALA A  96     8105   7262   5933  -1913   -724    351
ATOM   1130  H   ALA A  96      12.498   7.838 -23.704  1.00  0.00           H  
ATOM   1131  HA  ALA A  96       9.714   7.493 -24.080  1.00  0.00           H  
ATOM   1132  HB1 ALA A  96      11.607   7.616 -25.989  1.00  0.00           H  
ATOM   1133  HB2 ALA A  96      12.016   6.016 -25.440  1.00  0.00           H  
ATOM   1134  HB3 ALA A  96      10.499   6.254 -26.098  1.00  0.00           H  
ATOM   1135  N   ARG A  97      11.243   5.706 -22.040  1.00 66.69           N  
ANISOU 1135  N   ARG A  97     9178   8575   7585  -1857   -796    307
ATOM   1136  CA  ARG A  97      11.025   4.688 -21.036  1.00 58.55           C  
ANISOU 1136  CA  ARG A  97     8165   7574   6508  -2019   -841    242
ATOM   1137  C   ARG A  97      10.604   5.449 -19.724  1.00 64.50           C  
ANISOU 1137  C   ARG A  97     8754   8260   7494  -1838   -812    251
ATOM   1138  O   ARG A  97      11.039   6.556 -19.489  1.00 69.10           O  
ANISOU 1138  O   ARG A  97     9288   8703   8264  -1608   -735    259
ATOM   1139  CB  ARG A  97      12.321   3.819 -20.824  1.00 62.06           C  
ANISOU 1139  CB  ARG A  97     8937   7811   6831  -2165   -764     72
ATOM   1140  CG  ARG A  97      13.326   3.635 -21.974  1.00 85.77           C  
ANISOU 1140  CG  ARG A  97    12085  10933   9569  -2503   -851     29
ATOM   1141  CD  ARG A  97      14.500   2.590 -21.839  1.00107.07           C  
ANISOU 1141  CD  ARG A  97    14868  13761  12051  -2634   -893     57
ATOM   1142  NE  ARG A  97      13.926   1.328 -21.505  1.00123.44           N  
ANISOU 1142  NE  ARG A  97    17190  15610  14101  -2533   -752    -46
ATOM   1143  CZ  ARG A  97      14.576   0.220 -21.079  1.00126.42           C  
ANISOU 1143  CZ  ARG A  97    17679  16059  14296  -2610   -748    -40
ATOM   1144  NH1 ARG A  97      15.941   0.124 -21.143  1.00119.90           N  
ANISOU 1144  NH1 ARG A  97    16741  15523  13292  -2796   -894     70
ATOM   1145  NH2 ARG A  97      13.782  -0.798 -20.801  1.00130.12           N1+
ANISOU 1145  NH2 ARG A  97    18360  16331  14748  -2500   -599   -138
ATOM   1146  H   ARG A  97      11.614   6.587 -21.712  1.00  0.00           H  
ATOM   1147  HA  ARG A  97      10.223   4.006 -21.321  1.00  0.00           H  
ATOM   1148  HB3 ARG A  97      12.012   2.860 -20.408  1.00  0.00           H  
ATOM   1149  HB2 ARG A  97      12.891   4.186 -19.971  1.00  0.00           H  
ATOM   1150  HG3 ARG A  97      13.903   4.538 -22.173  1.00  0.00           H  
ATOM   1151  HG2 ARG A  97      12.731   3.465 -22.871  1.00  0.00           H  
ATOM   1152  HD3 ARG A  97      15.405   2.885 -21.310  1.00  0.00           H  
ATOM   1153  HD2 ARG A  97      14.895   2.317 -22.817  1.00  0.00           H  
ATOM   1154  HE  ARG A  97      12.946   1.241 -21.279  1.00  0.00           H  
ATOM   1155 HH12 ARG A  97      16.423  -0.730 -20.897  1.00  0.00           H  
ATOM   1156 HH11 ARG A  97      16.542   0.871 -21.460  1.00  0.00           H  
ATOM   1157 HH22 ARG A  97      14.028  -1.766 -20.652  1.00  0.00           H  
ATOM   1158 HH21 ARG A  97      12.799  -0.634 -20.966  1.00  0.00           H  
ATOM   1159  N   TRP A  98       9.807   4.722 -18.936  1.00 62.03           N  
ANISOU 1159  N   TRP A  98     8356   8060   7153  -1964   -875    250
ATOM   1160  CA  TRP A  98       9.655   4.963 -17.472  1.00 55.71           C  
ANISOU 1160  CA  TRP A  98     7447   7183   6537  -1828   -835    230
ATOM   1161  C   TRP A  98      10.945   4.880 -16.691  1.00 63.75           C  
ANISOU 1161  C   TRP A  98     8658   7894   7669  -1705   -714    111
ATOM   1162  O   TRP A  98      11.189   3.948 -15.939  1.00 65.28           O  
ANISOU 1162  O   TRP A  98     9099   7943   7763  -1826   -673      6
ATOM   1163  CB  TRP A  98       8.489   4.125 -16.961  1.00 54.26           C  
ANISOU 1163  CB  TRP A  98     7221   7139   6256  -2043   -901    218
ATOM   1164  CG  TRP A  98       8.034   4.517 -15.611  1.00 58.67           C  
ANISOU 1164  CG  TRP A  98     7612   7701   6977  -1911   -875    227
ATOM   1165  CD1 TRP A  98       8.256   3.929 -14.401  1.00 54.60           C  
ANISOU 1165  CD1 TRP A  98     7210   7001   6535  -1897   -810    133
ATOM   1166  CD2 TRP A  98       7.198   5.694 -15.315  1.00 60.60           C  
ANISOU 1166  CD2 TRP A  98     7556   8145   7322  -1760   -907    337
ATOM   1167  NE1 TRP A  98       7.597   4.634 -13.439  1.00 62.30           N  
ANISOU 1167  NE1 TRP A  98     7974   8059   7639  -1768   -801    171
ATOM   1168  CE2 TRP A  98       6.787   5.662 -13.965  1.00 63.72           C  
ANISOU 1168  CE2 TRP A  98     7903   8467   7841  -1676   -852    289
ATOM   1169  CE3 TRP A  98       6.578   6.717 -16.103  1.00 60.21           C  
ANISOU 1169  CE3 TRP A  98     7282   8329   7265  -1676   -974    477
ATOM   1170  CZ2 TRP A  98       5.823   6.484 -13.394  1.00 59.93           C  
ANISOU 1170  CZ2 TRP A  98     7168   8131   7470  -1512   -849    357
ATOM   1171  CZ3 TRP A  98       5.639   7.598 -15.554  1.00 62.91           C  
ANISOU 1171  CZ3 TRP A  98     7370   8805   7729  -1491   -971    556
ATOM   1172  CH2 TRP A  98       5.258   7.488 -14.256  1.00 57.20           C  
ANISOU 1172  CH2 TRP A  98     6615   7996   7123  -1412   -902    486
ATOM   1173  H   TRP A  98       9.489   3.822 -19.265  1.00  0.00           H  
ATOM   1174  HA  TRP A  98       9.312   5.996 -17.408  1.00  0.00           H  
ATOM   1175  HB3 TRP A  98       8.852   3.099 -17.032  1.00  0.00           H  
ATOM   1176  HB2 TRP A  98       7.645   4.239 -17.640  1.00  0.00           H  
ATOM   1177  HD1 TRP A  98       8.776   2.984 -14.336  1.00  0.00           H  
ATOM   1178  HE1 TRP A  98       7.641   4.439 -12.449  1.00  0.00           H  
ATOM   1179  HE3 TRP A  98       6.821   6.906 -17.138  1.00  0.00           H  
ATOM   1180  HZ2 TRP A  98       5.342   6.362 -12.435  1.00  0.00           H  
ATOM   1181  HZ3 TRP A  98       5.290   8.323 -16.275  1.00  0.00           H  
ATOM   1182  HH2 TRP A  98       4.436   8.118 -13.949  1.00  0.00           H  
ATOM   1183  N   ASN A  99      11.741   5.885 -16.925  1.00 56.42           N  
ANISOU 1183  N   ASN A  99     7626   6870   6943  -1464   -655    130
ATOM   1184  CA  ASN A  99      13.192   5.906 -16.715  1.00 49.57           C  
ANISOU 1184  CA  ASN A  99     6905   5758   6171  -1334   -547     46
ATOM   1185  C   ASN A  99      13.699   5.763 -15.291  1.00 50.89           C  
ANISOU 1185  C   ASN A  99     7006   5817   6512  -1197   -506     11
ATOM   1186  O   ASN A  99      14.928   5.713 -15.131  1.00 54.91           O  
ANISOU 1186  O   ASN A  99     7522   6191   7149  -1039   -435    -11
ATOM   1187  CB  ASN A  99      13.769   7.075 -17.413  1.00 54.28           C  
ANISOU 1187  CB  ASN A  99     7479   6330   6814  -1205   -505     98
ATOM   1188  CG  ASN A  99      13.336   8.445 -16.771  1.00 59.46           C  
ANISOU 1188  CG  ASN A  99     7913   7077   7601  -1064   -539    212
ATOM   1189  OD1 ASN A  99      13.625   8.713 -15.613  1.00 58.51           O  
ANISOU 1189  OD1 ASN A  99     7653   7005   7575  -1009   -568    232
ATOM   1190  ND2 ASN A  99      12.590   9.230 -17.537  1.00 52.42           N  
ANISOU 1190  ND2 ASN A  99     7005   6199   6712   -999   -527    289
ATOM   1191  H   ASN A  99      11.410   6.574 -17.585  1.00  0.00           H  
ATOM   1192  HA  ASN A  99      13.596   5.017 -17.200  1.00  0.00           H  
ATOM   1193  HB3 ASN A  99      13.475   6.946 -18.454  1.00  0.00           H  
ATOM   1194  HB2 ASN A  99      14.848   6.949 -17.499  1.00  0.00           H  
ATOM   1195 HD22 ASN A  99      12.345  10.154 -17.212  1.00  0.00           H  
ATOM   1196 HD21 ASN A  99      12.495   8.997 -18.515  1.00  0.00           H  
ATOM   1197  N   GLU A 100      12.826   5.661 -14.294  1.00 59.05           N  
ANISOU 1197  N   GLU A 100     7973   6925   7540  -1272   -550      7
ATOM   1198  CA  GLU A 100      13.143   5.602 -12.876  1.00 44.20           C  
ANISOU 1198  CA  GLU A 100     6050   4949   5797  -1161   -513    -32
ATOM   1199  C   GLU A 100      14.316   4.554 -12.472  1.00 57.24           C  
ANISOU 1199  C   GLU A 100     7901   6384   7463  -1129   -443   -119
ATOM   1200  O   GLU A 100      15.067   4.923 -11.582  1.00 54.06           O  
ANISOU 1200  O   GLU A 100     7464   5892   7184  -1004   -408   -143
ATOM   1201  CB  GLU A 100      11.875   5.515 -12.064  1.00 47.43           C  
ANISOU 1201  CB  GLU A 100     6363   5493   6164  -1271   -564    -20
ATOM   1202  CG  GLU A 100      11.221   4.127 -12.175  1.00 56.86           C  
ANISOU 1202  CG  GLU A 100     7734   6677   7192  -1505   -589    -63
ATOM   1203  CD  GLU A 100       9.959   3.934 -11.291  1.00 61.25           C  
ANISOU 1203  CD  GLU A 100     8200   7361   7713  -1623   -625    -50
ATOM   1204  OE1 GLU A 100       9.323   4.924 -10.844  1.00 61.53           O  
ANISOU 1204  OE1 GLU A 100     8201   7328   7849  -1523   -589    -74
ATOM   1205  OE2 GLU A 100       9.744   2.770 -10.912  1.00 62.34           O1-
ANISOU 1205  OE2 GLU A 100     8290   7688   7710  -1829   -691    -10
ATOM   1206  H   GLU A 100      11.839   5.704 -14.504  1.00  0.00           H  
ATOM   1207  HA  GLU A 100      13.452   6.627 -12.672  1.00  0.00           H  
ATOM   1208  HB3 GLU A 100      11.100   6.239 -12.314  1.00  0.00           H  
ATOM   1209  HB2 GLU A 100      12.196   5.635 -11.029  1.00  0.00           H  
ATOM   1210  HG3 GLU A 100      11.908   3.419 -11.710  1.00  0.00           H  
ATOM   1211  HG2 GLU A 100      10.992   3.930 -13.222  1.00  0.00           H  
ATOM   1212  N   ILE A 101      14.302   3.422 -13.125  1.00 53.61           N  
ANISOU 1212  N   ILE A 101     7653   5842   6873  -1229   -421   -166
ATOM   1213  CA  ILE A 101      15.360   2.461 -13.144  1.00 51.88           C  
ANISOU 1213  CA  ILE A 101     7636   5414   6663  -1166   -346   -241
ATOM   1214  C   ILE A 101      16.844   2.949 -12.899  1.00 55.86           C  
ANISOU 1214  C   ILE A 101     8072   5837   7314   -947   -274   -239
ATOM   1215  O   ILE A 101      17.519   2.349 -12.066  1.00 59.21           O  
ANISOU 1215  O   ILE A 101     8556   6136   7805   -838   -226   -272
ATOM   1216  CB  ILE A 101      15.162   1.500 -14.409  1.00 56.04           C  
ANISOU 1216  CB  ILE A 101     8424   5856   7012  -1298   -319   -298
ATOM   1217  CG1 ILE A 101      15.933   0.209 -14.302  1.00 50.63           C  
ANISOU 1217  CG1 ILE A 101     7963   4938   6336  -1194   -227   -370
ATOM   1218  CG2 ILE A 101      15.261   2.163 -15.837  1.00 46.45           C  
ANISOU 1218  CG2 ILE A 101     7191   4716   5741  -1291   -304   -277
ATOM   1219  CD1 ILE A 101      17.190   0.092 -15.245  1.00 48.60           C  
ANISOU 1219  CD1 ILE A 101     8015   4553   5896  -1315   -184   -446
ATOM   1220  H   ILE A 101      13.525   3.324 -13.764  1.00  0.00           H  
ATOM   1221  HA  ILE A 101      15.187   1.883 -12.236  1.00  0.00           H  
ATOM   1222  HB  ILE A 101      14.144   1.117 -14.340  1.00  0.00           H  
ATOM   1223 HG13 ILE A 101      15.345  -0.611 -14.714  1.00  0.00           H  
ATOM   1224 HG12 ILE A 101      16.226   0.010 -13.271  1.00  0.00           H  
ATOM   1225 HG21 ILE A 101      14.964   1.516 -16.663  1.00  0.00           H  
ATOM   1226 HG22 ILE A 101      14.639   3.054 -15.918  1.00  0.00           H  
ATOM   1227 HG23 ILE A 101      16.274   2.518 -16.026  1.00  0.00           H  
ATOM   1228 HD11 ILE A 101      17.819   0.967 -15.079  1.00  0.00           H  
ATOM   1229 HD12 ILE A 101      17.823  -0.751 -14.967  1.00  0.00           H  
ATOM   1230 HD13 ILE A 101      16.924   0.013 -16.299  1.00  0.00           H  
ATOM   1231  N   PHE A 102      17.280   4.037 -13.607  1.00 53.78           N  
ANISOU 1231  N   PHE A 102     7679   5656   7098   -886   -272   -188
ATOM   1232  CA  PHE A 102      18.621   4.552 -13.409  1.00 54.45           C  
ANISOU 1232  CA  PHE A 102     7698   5683   7309   -718   -205   -179
ATOM   1233  C   PHE A 102      18.750   5.252 -12.034  1.00 54.21           C  
ANISOU 1233  C   PHE A 102     7541   5630   7428   -621   -215   -177
ATOM   1234  O   PHE A 102      19.750   5.003 -11.323  1.00 57.95           O  
ANISOU 1234  O   PHE A 102     8044   6014   7959   -526   -169   -208
ATOM   1235  CB  PHE A 102      18.992   5.496 -14.558  1.00 55.70           C  
ANISOU 1235  CB  PHE A 102     7756   5932   7477   -705   -209   -109
ATOM   1236  CG  PHE A 102      18.689   4.938 -15.975  1.00 51.70           C  
ANISOU 1236  CG  PHE A 102     7377   5462   6805   -802   -197   -110
ATOM   1237  CD1 PHE A 102      19.499   3.903 -16.456  1.00 45.83           C  
ANISOU 1237  CD1 PHE A 102     6848   4619   5945   -839   -136   -192
ATOM   1238  CD2 PHE A 102      17.772   5.564 -16.783  1.00 45.78           C  
ANISOU 1238  CD2 PHE A 102     6551   4839   6006   -852   -244    -28
ATOM   1239  CE1 PHE A 102      19.230   3.331 -17.656  1.00 46.14           C  
ANISOU 1239  CE1 PHE A 102     7032   4687   5812   -943   -119   -210
ATOM   1240  CE2 PHE A 102      17.581   4.995 -18.030  1.00 55.41           C  
ANISOU 1240  CE2 PHE A 102     7893   6110   7051   -959   -240    -29
ATOM   1241  CZ  PHE A 102      18.258   3.901 -18.445  1.00 53.83           C  
ANISOU 1241  CZ  PHE A 102     7916   5812   6726  -1015   -176   -129
ATOM   1242  H   PHE A 102      16.651   4.443 -14.285  1.00  0.00           H  
ATOM   1243  HA  PHE A 102      19.294   3.695 -13.432  1.00  0.00           H  
ATOM   1244  HB3 PHE A 102      20.039   5.780 -14.455  1.00  0.00           H  
ATOM   1245  HB2 PHE A 102      18.384   6.400 -14.531  1.00  0.00           H  
ATOM   1246  HD1 PHE A 102      20.345   3.566 -15.876  1.00  0.00           H  
ATOM   1247  HD2 PHE A 102      17.096   6.312 -16.396  1.00  0.00           H  
ATOM   1248  HE1 PHE A 102      19.772   2.426 -17.888  1.00  0.00           H  
ATOM   1249  HE2 PHE A 102      16.798   5.356 -18.679  1.00  0.00           H  
ATOM   1250  HZ  PHE A 102      18.097   3.512 -19.440  1.00  0.00           H  
ATOM   1251  N   GLY A 103      17.806   6.014 -11.654  1.00 45.13           N  
ANISOU 1251  N   GLY A 103     6247   4569   6332   -639   -274   -140
ATOM   1252  CA  GLY A 103      17.899   6.786 -10.389  1.00 51.88           C  
ANISOU 1252  CA  GLY A 103     7003   5404   7306   -564   -281   -152
ATOM   1253  C   GLY A 103      17.573   5.876  -9.175  1.00 55.49           C  
ANISOU 1253  C   GLY A 103     7540   5812   7731   -596   -292   -198
ATOM   1254  O   GLY A 103      17.988   6.288  -8.108  1.00 51.30           O  
ANISOU 1254  O   GLY A 103     6990   5228   7275   -518   -278   -218
ATOM   1255  H   GLY A 103      17.043   6.250 -12.271  1.00  0.00           H  
ATOM   1256  HA3 GLY A 103      17.226   7.640 -10.468  1.00  0.00           H  
ATOM   1257  HA2 GLY A 103      18.885   7.218 -10.220  1.00  0.00           H  
ATOM   1258  N   ASN A 104      16.781   4.790  -9.340  1.00 47.82           N  
ANISOU 1258  N   ASN A 104     6665   4868   6638   -726   -322   -207
ATOM   1259  CA  ASN A 104      16.573   3.734  -8.391  1.00 47.89           C  
ANISOU 1259  CA  ASN A 104     6774   4821   6601   -780   -333   -236
ATOM   1260  C   ASN A 104      17.873   2.936  -8.250  1.00 50.05           C  
ANISOU 1260  C   ASN A 104     7187   4940   6890   -679   -281   -264
ATOM   1261  O   ASN A 104      18.283   2.585  -7.109  1.00 51.97           O  
ANISOU 1261  O   ASN A 104     7424   5139   7182   -615   -285   -266
ATOM   1262  CB  ASN A 104      15.324   2.874  -8.719  1.00 50.22           C  
ANISOU 1262  CB  ASN A 104     7175   5163   6745   -973   -371   -237
ATOM   1263  CG  ASN A 104      13.932   3.525  -8.519  1.00 58.20           C  
ANISOU 1263  CG  ASN A 104     8008   6369   7735  -1062   -427   -195
ATOM   1264  OD1 ASN A 104      13.811   4.567  -7.928  1.00 50.89           O  
ANISOU 1264  OD1 ASN A 104     6904   5518   6915   -957   -429   -172
ATOM   1265  ND2 ASN A 104      12.909   2.852  -8.927  1.00 55.29           N  
ANISOU 1265  ND2 ASN A 104     7692   6089   7226  -1256   -469   -183
ATOM   1266  H   ASN A 104      16.195   4.759 -10.162  1.00  0.00           H  
ATOM   1267  HA  ASN A 104      16.306   4.370  -7.548  1.00  0.00           H  
ATOM   1268  HB3 ASN A 104      15.381   1.998  -8.074  1.00  0.00           H  
ATOM   1269  HB2 ASN A 104      15.453   2.459  -9.719  1.00  0.00           H  
ATOM   1270 HD22 ASN A 104      11.977   3.202  -8.756  1.00  0.00           H  
ATOM   1271 HD21 ASN A 104      13.076   1.985  -9.417  1.00  0.00           H  
ATOM   1272  N   ASN A 105      18.594   2.655  -9.374  1.00 49.49           N  
ANISOU 1272  N   ASN A 105     7238   4796   6770   -651   -228   -279
ATOM   1273  CA  ASN A 105      19.901   1.878  -9.234  1.00 48.79           C  
ANISOU 1273  CA  ASN A 105     7278   4568   6691   -521   -162   -300
ATOM   1274  C   ASN A 105      21.068   2.665  -8.622  1.00 52.95           C  
ANISOU 1274  C   ASN A 105     7640   5124   7355   -353   -135   -277
ATOM   1275  O   ASN A 105      21.966   2.094  -7.937  1.00 52.87           O  
ANISOU 1275  O   ASN A 105     7663   5047   7378   -228   -104   -273
ATOM   1276  CB  ASN A 105      20.407   1.485 -10.671  1.00 50.84           C  
ANISOU 1276  CB  ASN A 105     7723   4748   6845   -532    -96   -335
ATOM   1277  CG  ASN A 105      19.582   0.421 -11.423  1.00 58.20           C  
ANISOU 1277  CG  ASN A 105     8890   5602   7622   -705   -115   -372
ATOM   1278  OD1 ASN A 105      18.695  -0.215 -10.899  1.00 54.73           O  
ANISOU 1278  OD1 ASN A 105     8473   5166   7157   -814   -175   -361
ATOM   1279  ND2 ASN A 105      19.927   0.086 -12.698  1.00 54.18           N  
ANISOU 1279  ND2 ASN A 105     8567   5024   6994   -750    -62   -417
ATOM   1280  H   ASN A 105      18.175   2.740 -10.290  1.00  0.00           H  
ATOM   1281  HA  ASN A 105      19.640   0.948  -8.729  1.00  0.00           H  
ATOM   1282  HB3 ASN A 105      21.421   1.108 -10.539  1.00  0.00           H  
ATOM   1283  HB2 ASN A 105      20.535   2.332 -11.344  1.00  0.00           H  
ATOM   1284 HD22 ASN A 105      19.218  -0.477 -13.145  1.00  0.00           H  
ATOM   1285 HD21 ASN A 105      20.542   0.696 -13.219  1.00  0.00           H  
ATOM   1286  N   LEU A 106      21.067   3.987  -8.867  1.00 56.56           N  
ANISOU 1286  N   LEU A 106     7922   5681   7886   -352   -146   -254
ATOM   1287  CA  LEU A 106      22.185   4.915  -8.602  1.00 52.23           C  
ANISOU 1287  CA  LEU A 106     7223   5165   7457   -238   -125   -233
ATOM   1288  C   LEU A 106      22.526   4.995  -7.069  1.00 52.53           C  
ANISOU 1288  C   LEU A 106     7187   5216   7557   -214   -175   -231
ATOM   1289  O   LEU A 106      23.629   4.907  -6.616  1.00 53.86           O  
ANISOU 1289  O   LEU A 106     7293   5390   7781   -114   -161   -216
ATOM   1290  CB  LEU A 106      21.955   6.322  -9.308  1.00 47.89           C  
ANISOU 1290  CB  LEU A 106     6540   4692   6965   -268   -129   -205
ATOM   1291  CG  LEU A 106      23.107   7.332  -9.274  1.00 48.26           C  
ANISOU 1291  CG  LEU A 106     6441   4771   7125   -200   -110   -182
ATOM   1292  CD1 LEU A 106      24.486   6.704  -9.694  1.00 46.84           C  
ANISOU 1292  CD1 LEU A 106     6271   4582   6943    -92    -37   -175
ATOM   1293  CD2 LEU A 106      22.736   8.541 -10.068  1.00 48.70           C  
ANISOU 1293  CD2 LEU A 106     6418   4863   7222   -241   -106   -146
ATOM   1294  H   LEU A 106      20.402   4.412  -9.498  1.00  0.00           H  
ATOM   1295  HA  LEU A 106      23.037   4.440  -9.088  1.00  0.00           H  
ATOM   1296  HB3 LEU A 106      21.022   6.715  -8.903  1.00  0.00           H  
ATOM   1297  HB2 LEU A 106      21.732   6.131 -10.358  1.00  0.00           H  
ATOM   1298  HG  LEU A 106      23.132   7.552  -8.207  1.00  0.00           H  
ATOM   1299 HD11 LEU A 106      24.868   6.247  -8.781  1.00  0.00           H  
ATOM   1300 HD12 LEU A 106      24.471   5.968 -10.497  1.00  0.00           H  
ATOM   1301 HD13 LEU A 106      25.225   7.502  -9.774  1.00  0.00           H  
ATOM   1302 HD21 LEU A 106      23.206   9.407  -9.603  1.00  0.00           H  
ATOM   1303 HD22 LEU A 106      23.091   8.481 -11.097  1.00  0.00           H  
ATOM   1304 HD23 LEU A 106      21.673   8.781 -10.066  1.00  0.00           H  
ATOM   1305  N   GLY A 107      21.436   5.092  -6.277  1.00 51.12           N  
ANISOU 1305  N   GLY A 107     7005   5064   7354   -308   -234   -242
ATOM   1306  CA  GLY A 107      21.558   5.060  -4.759  1.00 45.29           C  
ANISOU 1306  CA  GLY A 107     6215   4345   6647   -300   -279   -246
ATOM   1307  C   GLY A 107      22.255   3.811  -4.176  1.00 59.08           C  
ANISOU 1307  C   GLY A 107     8069   6021   8359   -227   -274   -232
ATOM   1308  O   GLY A 107      22.871   3.928  -3.154  1.00 54.27           O  
ANISOU 1308  O   GLY A 107     7383   5438   7799   -152   -293   -213
ATOM   1309  H   GLY A 107      20.493   5.103  -6.639  1.00  0.00           H  
ATOM   1310  HA3 GLY A 107      20.588   5.193  -4.280  1.00  0.00           H  
ATOM   1311  HA2 GLY A 107      22.012   5.988  -4.410  1.00  0.00           H  
ATOM   1312  N   ALA A 108      22.032   2.615  -4.787  1.00 62.40           N  
ANISOU 1312  N   ALA A 108     8676   6346   8687   -249   -249   -235
ATOM   1313  CA  ALA A 108      22.784   1.431  -4.330  1.00 55.12           C  
ANISOU 1313  CA  ALA A 108     7895   5320   7730   -153   -234   -212
ATOM   1314  C   ALA A 108      24.231   1.493  -4.838  1.00 49.94           C  
ANISOU 1314  C   ALA A 108     7181   4659   7136     33   -177   -188
ATOM   1315  O   ALA A 108      25.052   1.069  -4.073  1.00 46.18           O  
ANISOU 1315  O   ALA A 108     6675   4185   6686    154   -190   -144
ATOM   1316  CB  ALA A 108      22.082   0.228  -4.939  1.00 52.67           C  
ANISOU 1316  CB  ALA A 108     7837   4877   7299   -232   -208   -231
ATOM   1317  H   ALA A 108      21.529   2.492  -5.655  1.00  0.00           H  
ATOM   1318  HA  ALA A 108      22.826   1.342  -3.244  1.00  0.00           H  
ATOM   1319  HB1 ALA A 108      22.209   0.176  -6.021  1.00  0.00           H  
ATOM   1320  HB2 ALA A 108      22.608  -0.698  -4.706  1.00  0.00           H  
ATOM   1321  HB3 ALA A 108      21.053   0.078  -4.615  1.00  0.00           H  
ATOM   1322  N   LEU A 109      24.491   2.009  -6.054  1.00 45.46           N  
ANISOU 1322  N   LEU A 109     6582   4107   6582     58   -113   -206
ATOM   1323  CA  LEU A 109      25.828   2.160  -6.666  1.00 50.14           C  
ANISOU 1323  CA  LEU A 109     7092   4732   7227    228    -44   -180
ATOM   1324  C   LEU A 109      26.705   3.144  -5.894  1.00 53.33           C  
ANISOU 1324  C   LEU A 109     7257   5274   7732    261    -92   -141
ATOM   1325  O   LEU A 109      27.871   2.809  -5.589  1.00 57.09           O  
ANISOU 1325  O   LEU A 109     7659   5795   8239    405    -80    -94
ATOM   1326  CB  LEU A 109      25.617   2.631  -8.173  1.00 48.90           C  
ANISOU 1326  CB  LEU A 109     6935   4591   7052    209     30   -206
ATOM   1327  CG  LEU A 109      26.878   2.666  -8.988  1.00 52.99           C  
ANISOU 1327  CG  LEU A 109     7348   5174   7613    363    122   -180
ATOM   1328  CD1 LEU A 109      27.934   1.574  -8.649  1.00 50.75           C  
ANISOU 1328  CD1 LEU A 109     7186   4805   7293    563    195   -168
ATOM   1329  CD2 LEU A 109      26.647   2.619 -10.548  1.00 53.93           C  
ANISOU 1329  CD2 LEU A 109     7488   5314   7691    307    190   -203
ATOM   1330  H   LEU A 109      23.733   2.182  -6.698  1.00  0.00           H  
ATOM   1331  HA  LEU A 109      26.255   1.159  -6.734  1.00  0.00           H  
ATOM   1332  HB3 LEU A 109      25.062   3.565  -8.076  1.00  0.00           H  
ATOM   1333  HB2 LEU A 109      24.933   1.919  -8.635  1.00  0.00           H  
ATOM   1334  HG  LEU A 109      27.276   3.639  -8.700  1.00  0.00           H  
ATOM   1335 HD11 LEU A 109      28.192   1.430  -7.600  1.00  0.00           H  
ATOM   1336 HD12 LEU A 109      27.572   0.620  -9.033  1.00  0.00           H  
ATOM   1337 HD13 LEU A 109      28.939   1.679  -9.058  1.00  0.00           H  
ATOM   1338 HD21 LEU A 109      26.773   1.583 -10.861  1.00  0.00           H  
ATOM   1339 HD22 LEU A 109      25.661   2.880 -10.933  1.00  0.00           H  
ATOM   1340 HD23 LEU A 109      27.379   3.198 -11.111  1.00  0.00           H  
ATOM   1341  N   ALA A 110      26.215   4.298  -5.503  1.00 50.33           N  
ANISOU 1341  N   ALA A 110     6760   4968   7397    128   -148   -159
ATOM   1342  CA  ALA A 110      26.976   5.335  -4.735  1.00 54.01           C  
ANISOU 1342  CA  ALA A 110     7028   5549   7943    119   -193   -139
ATOM   1343  C   ALA A 110      27.278   4.830  -3.322  1.00 52.83           C  
ANISOU 1343  C   ALA A 110     6861   5428   7784    155   -262   -112
ATOM   1344  O   ALA A 110      28.407   5.045  -2.886  1.00 59.65           O  
ANISOU 1344  O   ALA A 110     7583   6396   8687    217   -285    -70
ATOM   1345  CB  ALA A 110      26.004   6.545  -4.574  1.00 46.43           C  
ANISOU 1345  CB  ALA A 110     6004   4617   7021    -22   -228   -173
ATOM   1346  H   ALA A 110      25.217   4.446  -5.551  1.00  0.00           H  
ATOM   1347  HA  ALA A 110      27.895   5.483  -5.302  1.00  0.00           H  
ATOM   1348  HB1 ALA A 110      25.536   6.967  -5.463  1.00  0.00           H  
ATOM   1349  HB2 ALA A 110      25.226   6.227  -3.879  1.00  0.00           H  
ATOM   1350  HB3 ALA A 110      26.536   7.353  -4.072  1.00  0.00           H  
ATOM   1351  N   MET A 111      26.325   4.060  -2.718  1.00 51.20           N  
ANISOU 1351  N   MET A 111     6791   5151   7514    103   -301   -127
ATOM   1352  CA  MET A 111      26.524   3.536  -1.363  1.00 55.96           C  
ANISOU 1352  CA  MET A 111     7397   5777   8087    135   -367    -89
ATOM   1353  C   MET A 111      27.583   2.390  -1.309  1.00 56.92           C  
ANISOU 1353  C   MET A 111     7552   5876   8199    326   -339    -17
ATOM   1354  O   MET A 111      28.479   2.474  -0.498  1.00 60.50           O  
ANISOU 1354  O   MET A 111     7901   6425   8663    399   -393     44
ATOM   1355  CB  MET A 111      25.168   3.051  -0.727  1.00 55.14           C  
ANISOU 1355  CB  MET A 111     7446   5602   7903     31   -401   -109
ATOM   1356  CG  MET A 111      25.332   2.427   0.721  1.00 51.89           C  
ANISOU 1356  CG  MET A 111     7052   5220   7444     46   -472    -61
ATOM   1357  SD  MET A 111      25.974   3.417   2.055  1.00 62.68           S  
ANISOU 1357  SD  MET A 111     8264   6731   8820    -86   -547   -104
ATOM   1358  CE  MET A 111      24.609   4.450   2.456  1.00 64.01           C  
ANISOU 1358  CE  MET A 111     8258   7031   9031     16   -599    -42
ATOM   1359  H   MET A 111      25.393   3.955  -3.093  1.00  0.00           H  
ATOM   1360  HA  MET A 111      26.896   4.326  -0.711  1.00  0.00           H  
ATOM   1361  HB3 MET A 111      24.604   2.380  -1.375  1.00  0.00           H  
ATOM   1362  HB2 MET A 111      24.497   3.910  -0.706  1.00  0.00           H  
ATOM   1363  HG3 MET A 111      25.912   1.521   0.541  1.00  0.00           H  
ATOM   1364  HG2 MET A 111      24.297   2.194   0.970  1.00  0.00           H  
ATOM   1365  HE1 MET A 111      24.821   5.024   3.358  1.00  0.00           H  
ATOM   1366  HE2 MET A 111      24.593   5.187   1.653  1.00  0.00           H  
ATOM   1367  HE3 MET A 111      23.591   4.065   2.405  1.00  0.00           H  
ATOM   1368  N   PHE A 112      27.588   1.537  -2.338  1.00 58.35           N  
ANISOU 1368  N   PHE A 112     7883   5937   8351    415   -254    -20
ATOM   1369  CA  PHE A 112      28.631   0.668  -2.570  1.00 60.19           C  
ANISOU 1369  CA  PHE A 112     8158   6133   8578    638   -202     44
ATOM   1370  C   PHE A 112      30.014   1.252  -2.832  1.00 56.99           C  
ANISOU 1370  C   PHE A 112     7493   5911   8248    747   -192     93
ATOM   1371  O   PHE A 112      30.991   0.660  -2.366  1.00 57.94           O  
ANISOU 1371  O   PHE A 112     7530   6107   8376    906   -215    178
ATOM   1372  CB  PHE A 112      28.248  -0.179  -3.851  1.00 50.74           C  
ANISOU 1372  CB  PHE A 112     7177   4771   7330    702    -92      5
ATOM   1373  CG  PHE A 112      29.202  -1.387  -4.129  1.00 55.51           C  
ANISOU 1373  CG  PHE A 112     7848   5315   7926    967     -9     60
ATOM   1374  CD1 PHE A 112      30.063  -1.365  -5.259  1.00 51.40           C  
ANISOU 1374  CD1 PHE A 112     7159   4913   7457   1119     73     80
ATOM   1375  CD2 PHE A 112      29.215  -2.447  -3.247  1.00 57.02           C  
ANISOU 1375  CD2 PHE A 112     8276   5332   8055   1072     -6     99
ATOM   1376  CE1 PHE A 112      30.825  -2.469  -5.519  1.00 64.39           C  
ANISOU 1376  CE1 PHE A 112     8851   6520   9094   1396    164    134
ATOM   1377  CE2 PHE A 112      30.008  -3.530  -3.492  1.00 59.66           C  
ANISOU 1377  CE2 PHE A 112     8689   5594   8384   1354     81    155
ATOM   1378  CZ  PHE A 112      30.870  -3.504  -4.626  1.00 53.57           C  
ANISOU 1378  CZ  PHE A 112     7728   4959   7668   1530    170    171
ATOM   1379  H   PHE A 112      26.844   1.456  -3.017  1.00  0.00           H  
ATOM   1380  HA  PHE A 112      28.597   0.051  -1.672  1.00  0.00           H  
ATOM   1381  HB3 PHE A 112      28.266   0.501  -4.703  1.00  0.00           H  
ATOM   1382  HB2 PHE A 112      27.228  -0.560  -3.809  1.00  0.00           H  
ATOM   1383  HD1 PHE A 112      30.246  -0.465  -5.827  1.00  0.00           H  
ATOM   1384  HD2 PHE A 112      28.524  -2.377  -2.420  1.00  0.00           H  
ATOM   1385  HE1 PHE A 112      31.520  -2.434  -6.345  1.00  0.00           H  
ATOM   1386  HE2 PHE A 112      30.307  -4.361  -2.870  1.00  0.00           H  
ATOM   1387  HZ  PHE A 112      31.526  -4.338  -4.824  1.00  0.00           H  
ATOM   1388  N   CYS A 113      30.049   2.325  -3.591  1.00 64.34           N  
ANISOU 1388  N   CYS A 113     8288   6928   9230    656   -161     53
ATOM   1389  CA  CYS A 113      31.332   2.822  -3.976  1.00 62.81           C  
ANISOU 1389  CA  CYS A 113     7842   6923   9099    716   -147    101
ATOM   1390  C   CYS A 113      31.925   3.529  -2.774  1.00 58.51           C  
ANISOU 1390  C   CYS A 113     7116   6536   8580    641   -266    140
ATOM   1391  O   CYS A 113      33.170   3.544  -2.612  1.00 63.56           O  
ANISOU 1391  O   CYS A 113     7551   7353   9247    724   -279    213
ATOM   1392  CB  CYS A 113      31.218   3.781  -5.163  1.00 56.70           C  
ANISOU 1392  CB  CYS A 113     6997   6185   8362    603    -88     55
ATOM   1393  SG  CYS A 113      30.687   2.843  -6.602  1.00 59.02           S  
ANISOU 1393  SG  CYS A 113     7463   6357   8607    706     62     21
ATOM   1394  H   CYS A 113      29.206   2.579  -4.085  1.00  0.00           H  
ATOM   1395  HA  CYS A 113      31.982   2.020  -4.327  1.00  0.00           H  
ATOM   1396  HB3 CYS A 113      32.115   4.342  -5.423  1.00  0.00           H  
ATOM   1397  HB2 CYS A 113      30.501   4.556  -4.892  1.00  0.00           H  
ATOM   1398  HG  CYS A 113      29.485   2.413  -6.211  1.00  0.00           H  
ATOM   1399  N   VAL A 114      30.985   4.050  -1.913  1.00 57.35           N  
ANISOU 1399  N   VAL A 114     7034   6346   8411    480   -351     94
ATOM   1400  CA  VAL A 114      31.436   4.481  -0.564  1.00 51.06           C  
ANISOU 1400  CA  VAL A 114     6102   5688   7609    401   -464    119
ATOM   1401  C   VAL A 114      31.861   3.359   0.387  1.00 54.47           C  
ANISOU 1401  C   VAL A 114     6543   6159   7994    563   -513    217
ATOM   1402  O   VAL A 114      32.636   3.580   1.273  1.00 63.94           O  
ANISOU 1402  O   VAL A 114     7552   7547   9196    603   -579    292
ATOM   1403  CB  VAL A 114      30.293   5.442   0.076  1.00 50.56           C  
ANISOU 1403  CB  VAL A 114     6124   5564   7522    205   -521     35
ATOM   1404  CG1 VAL A 114      30.392   5.587   1.577  1.00 50.06           C  
ANISOU 1404  CG1 VAL A 114     5961   5635   7426    120   -634     49
ATOM   1405  CG2 VAL A 114      30.396   6.840  -0.523  1.00 52.23           C  
ANISOU 1405  CG2 VAL A 114     6309   5747   7789     75   -478    -41
ATOM   1406  H   VAL A 114      29.993   4.019  -2.098  1.00  0.00           H  
ATOM   1407  HA  VAL A 114      32.347   5.069  -0.676  1.00  0.00           H  
ATOM   1408  HB  VAL A 114      29.264   5.115  -0.076  1.00  0.00           H  
ATOM   1409 HG11 VAL A 114      30.269   4.611   2.044  1.00  0.00           H  
ATOM   1410 HG12 VAL A 114      31.343   6.010   1.901  1.00  0.00           H  
ATOM   1411 HG13 VAL A 114      29.602   6.232   1.961  1.00  0.00           H  
ATOM   1412 HG21 VAL A 114      29.901   6.928  -1.490  1.00  0.00           H  
ATOM   1413 HG22 VAL A 114      30.027   7.559   0.208  1.00  0.00           H  
ATOM   1414 HG23 VAL A 114      31.395   7.266  -0.614  1.00  0.00           H  
ATOM   1415  N   LEU A 115      31.350   2.130   0.301  1.00 59.70           N  
ANISOU 1415  N   LEU A 115     7430   6648   8604    655   -486    228
ATOM   1416  CA  LEU A 115      31.691   1.003   1.153  1.00 62.26           C  
ANISOU 1416  CA  LEU A 115     7806   6973   8877    813   -535    334
ATOM   1417  C   LEU A 115      33.057   0.387   0.727  1.00 64.49           C  
ANISOU 1417  C   LEU A 115     7998   7316   9188   1082   -472    431
ATOM   1418  O   LEU A 115      33.889   0.009   1.545  1.00 63.28           O  
ANISOU 1418  O   LEU A 115     7760   7269   9013   1231   -534    548
ATOM   1419  CB  LEU A 115      30.516  -0.015   0.990  1.00 57.25           C  
ANISOU 1419  CB  LEU A 115     7471   6113   8171    803   -521    319
ATOM   1420  CG  LEU A 115      29.186   0.381   1.834  1.00 55.96           C  
ANISOU 1420  CG  LEU A 115     7390   5912   7959    561   -577    242
ATOM   1421  CD1 LEU A 115      28.136  -0.771   1.768  1.00 50.40           C  
ANISOU 1421  CD1 LEU A 115     6974   4994   7182    534   -542    231
ATOM   1422  CD2 LEU A 115      29.470   0.820   3.293  1.00 59.90           C  
ANISOU 1422  CD2 LEU A 115     7779   6565   8416    490   -697    285
ATOM   1423  H   LEU A 115      30.784   1.929  -0.511  1.00  0.00           H  
ATOM   1424  HA  LEU A 115      31.795   1.437   2.147  1.00  0.00           H  
ATOM   1425  HB3 LEU A 115      30.780  -1.004   1.366  1.00  0.00           H  
ATOM   1426  HB2 LEU A 115      30.241  -0.105  -0.061  1.00  0.00           H  
ATOM   1427  HG  LEU A 115      28.726   1.255   1.373  1.00  0.00           H  
ATOM   1428 HD11 LEU A 115      28.412  -1.473   2.555  1.00  0.00           H  
ATOM   1429 HD12 LEU A 115      27.083  -0.490   1.792  1.00  0.00           H  
ATOM   1430 HD13 LEU A 115      28.345  -1.432   0.927  1.00  0.00           H  
ATOM   1431 HD21 LEU A 115      28.626   0.597   3.947  1.00  0.00           H  
ATOM   1432 HD22 LEU A 115      30.252   0.220   3.758  1.00  0.00           H  
ATOM   1433 HD23 LEU A 115      29.616   1.900   3.324  1.00  0.00           H  
ATOM   1434  N   TYR A 116      33.367   0.411  -0.550  1.00 62.07           N  
ANISOU 1434  N   TYR A 116     7699   6961   8922   1160   -348    392
ATOM   1435  CA  TYR A 116      34.436  -0.447  -1.062  1.00 65.32           C  
ANISOU 1435  CA  TYR A 116     8049   7417   9354   1445   -255    473
ATOM   1436  C   TYR A 116      35.193   0.346  -2.103  1.00 65.53           C  
ANISOU 1436  C   TYR A 116     7834   7624   9442   1427   -185    456
ATOM   1437  O   TYR A 116      34.981   0.145  -3.349  1.00 60.22           O  
ANISOU 1437  O   TYR A 116     7231   6873   8775   1511    -51    414
ATOM   1438  CB  TYR A 116      33.779  -1.759  -1.602  1.00 60.30           C  
ANISOU 1438  CB  TYR A 116     7734   6504   8675   1597   -141    445
ATOM   1439  CG  TYR A 116      33.319  -2.650  -0.482  1.00 60.01           C  
ANISOU 1439  CG  TYR A 116     7953   6281   8569   1589   -207    473
ATOM   1440  CD1 TYR A 116      34.273  -3.154   0.359  1.00 60.41           C  
ANISOU 1440  CD1 TYR A 116     7977   6379   8597   1768   -275    608
ATOM   1441  CD2 TYR A 116      31.971  -3.025  -0.184  1.00 56.71           C  
ANISOU 1441  CD2 TYR A 116     7790   5660   8099   1389   -207    379
ATOM   1442  CE1 TYR A 116      33.900  -3.878   1.520  1.00 56.63           C  
ANISOU 1442  CE1 TYR A 116     7745   5727   8045   1746   -335    647
ATOM   1443  CE2 TYR A 116      31.635  -3.738   0.986  1.00 53.31           C  
ANISOU 1443  CE2 TYR A 116     7588   5072   7594   1351   -263    412
ATOM   1444  CZ  TYR A 116      32.599  -4.151   1.886  1.00 75.66           C  
ANISOU 1444  CZ  TYR A 116    10413   7931  10404   1528   -325    545
ATOM   1445  OH  TYR A 116      32.228  -4.793   3.038  1.00 79.19           O  
ANISOU 1445  OH  TYR A 116    11102   8218  10768   1481   -380    592
ATOM   1446  H   TYR A 116      32.735   0.745  -1.263  1.00  0.00           H  
ATOM   1447  HA  TYR A 116      35.176  -0.799  -0.343  1.00  0.00           H  
ATOM   1448  HB3 TYR A 116      34.440  -2.333  -2.251  1.00  0.00           H  
ATOM   1449  HB2 TYR A 116      32.984  -1.625  -2.335  1.00  0.00           H  
ATOM   1450  HD1 TYR A 116      35.326  -2.986   0.189  1.00  0.00           H  
ATOM   1451  HD2 TYR A 116      31.162  -2.645  -0.790  1.00  0.00           H  
ATOM   1452  HE1 TYR A 116      34.601  -4.266   2.245  1.00  0.00           H  
ATOM   1453  HE2 TYR A 116      30.579  -3.873   1.163  1.00  0.00           H  
ATOM   1454  HH  TYR A 116      32.937  -4.717   3.680  1.00  0.00           H  
ATOM   1455  N   PRO A 117      35.998   1.373  -1.696  1.00 69.83           N  
ANISOU 1455  N   PRO A 117     8095   8419  10019   1304   -274    492
ATOM   1456  CA  PRO A 117      36.645   2.337  -2.568  1.00 70.82           C  
ANISOU 1456  CA  PRO A 117     7996   8717  10196   1231   -214    479
ATOM   1457  C   PRO A 117      37.583   1.782  -3.565  1.00 69.25           C  
ANISOU 1457  C   PRO A 117     7657   8644  10012   1501    -91    561
ATOM   1458  O   PRO A 117      37.917   2.580  -4.449  1.00 76.92           O  
ANISOU 1458  O   PRO A 117     8498   9716  11011   1457      0    541
ATOM   1459  CB  PRO A 117      37.399   3.397  -1.641  1.00 67.82           C  
ANISOU 1459  CB  PRO A 117     7375   8567   9826   1029   -355    508
ATOM   1460  CG  PRO A 117      36.679   3.147  -0.255  1.00 59.17           C  
ANISOU 1460  CG  PRO A 117     6287   7513   8681   1138   -465    595
ATOM   1461  CD  PRO A 117      36.414   1.621  -0.275  1.00 63.35           C  
ANISOU 1461  CD  PRO A 117     7156   7741   9174   1207   -433    547
ATOM   1462  HA  PRO A 117      35.815   2.808  -3.096  1.00  0.00           H  
ATOM   1463  HB3 PRO A 117      37.355   4.372  -2.125  1.00  0.00           H  
ATOM   1464  HB2 PRO A 117      38.417   3.058  -1.450  1.00  0.00           H  
ATOM   1465  HG3 PRO A 117      35.743   3.704  -0.273  1.00  0.00           H  
ATOM   1466  HG2 PRO A 117      37.410   3.488   0.478  1.00  0.00           H  
ATOM   1467  HD2 PRO A 117      37.313   1.053  -0.033  1.00  0.00           H  
ATOM   1468  HD3 PRO A 117      35.762   1.401   0.569  1.00  0.00           H  
ATOM   1469  N   GLU A 118      38.091   0.606  -3.363  1.00 59.40           N  
ANISOU 1469  N   GLU A 118     6435   7394   8741   1788    -78    657
ATOM   1470  CA  GLU A 118      39.154   0.024  -4.221  1.00 63.74           C  
ANISOU 1470  CA  GLU A 118     6843   8072   9302   2089     55    739
ATOM   1471  C   GLU A 118      38.561  -0.864  -5.366  1.00 71.82           C  
ANISOU 1471  C   GLU A 118     8122   8860  10305   2225    241    652
ATOM   1472  O   GLU A 118      39.363  -1.200  -6.301  1.00 80.56           O  
ANISOU 1472  O   GLU A 118     9133  10062  11414   2477    383    697
ATOM   1473  CB  GLU A 118      40.228  -0.722  -3.489  1.00 71.28           C  
ANISOU 1473  CB  GLU A 118     7738   9107  10239   2390     10    888
ATOM   1474  CG  GLU A 118      40.931   0.150  -2.429  1.00 88.24           C  
ANISOU 1474  CG  GLU A 118    10253  10935  12340   2509    -10    883
ATOM   1475  CD  GLU A 118      42.066  -0.586  -1.742  1.00 97.34           C  
ANISOU 1475  CD  GLU A 118    11475  12047  13463   2252   -192    870
ATOM   1476  OE1 GLU A 118      42.919  -1.141  -2.421  1.00107.82           O  
ANISOU 1476  OE1 GLU A 118    12765  13444  14759   2360   -301    990
ATOM   1477  OE2 GLU A 118      42.042  -0.762  -0.500  1.00 94.09           O1-
ANISOU 1477  OE2 GLU A 118    11152  11544  13053   1953   -222    744
ATOM   1478  H   GLU A 118      37.922   0.016  -2.560  1.00  0.00           H  
ATOM   1479  HA  GLU A 118      39.586   0.900  -4.704  1.00  0.00           H  
ATOM   1480  HB3 GLU A 118      40.980  -1.021  -4.220  1.00  0.00           H  
ATOM   1481  HB2 GLU A 118      39.852  -1.626  -3.009  1.00  0.00           H  
ATOM   1482  HG3 GLU A 118      40.206   0.522  -1.706  1.00  0.00           H  
ATOM   1483  HG2 GLU A 118      41.309   1.104  -2.797  1.00  0.00           H  
ATOM   1484  N   ASN A 119      37.248  -0.994  -5.360  1.00 69.81           N  
ANISOU 1484  N   ASN A 119     8181   8323  10020   2062    244    531
ATOM   1485  CA  ASN A 119      36.409  -1.412  -6.500  1.00 67.66           C  
ANISOU 1485  CA  ASN A 119     8173   7830   9706   2133    403    435
ATOM   1486  C   ASN A 119      36.185  -0.225  -7.432  1.00 71.84           C  
ANISOU 1486  C   ASN A 119     8579   8467  10252   1936    462    369
ATOM   1487  O   ASN A 119      35.059   0.258  -7.572  1.00 63.88           O  
ANISOU 1487  O   ASN A 119     7654   7375   9242   1664    402    289
ATOM   1488  CB  ASN A 119      35.049  -2.003  -5.954  1.00 59.43           C  
ANISOU 1488  CB  ASN A 119     7505   6469   8606   2024    365    351
ATOM   1489  CG  ASN A 119      35.248  -3.137  -5.050  1.00 64.82           C  
ANISOU 1489  CG  ASN A 119     8500   6911   9219   2111    521    258
ATOM   1490  OD1 ASN A 119      36.173  -3.109  -4.191  1.00 64.30           O  
ANISOU 1490  OD1 ASN A 119     8389   6900   9141   2103    637    206
ATOM   1491  ND2 ASN A 119      34.566  -4.245  -5.142  1.00 67.47           N  
ANISOU 1491  ND2 ASN A 119     9169   6975   9493   2174    523    236
ATOM   1492  H   ASN A 119      36.826  -0.644  -4.511  1.00  0.00           H  
ATOM   1493  HA  ASN A 119      36.913  -2.222  -7.027  1.00  0.00           H  
ATOM   1494  HB3 ASN A 119      34.303  -2.258  -6.706  1.00  0.00           H  
ATOM   1495  HB2 ASN A 119      34.398  -1.275  -5.470  1.00  0.00           H  
ATOM   1496 HD22 ASN A 119      34.923  -5.034  -4.622  1.00  0.00           H  
ATOM   1497 HD21 ASN A 119      33.870  -4.398  -5.858  1.00  0.00           H  
ATOM   1498  N   ILE A 120      37.300   0.307  -7.981  1.00 67.49           N  
ANISOU 1498  N   ILE A 120     7823   8108   9711   2087    588    413
ATOM   1499  CA  ILE A 120      37.497   1.437  -8.824  1.00 72.50           C  
ANISOU 1499  CA  ILE A 120     8320   8871  10354   1900    648    375
ATOM   1500  C   ILE A 120      36.772   1.158 -10.166  1.00 67.94           C  
ANISOU 1500  C   ILE A 120     8048   8055   9712   1809    734    253
ATOM   1501  O   ILE A 120      36.264   2.118 -10.813  1.00 66.85           O  
ANISOU 1501  O   ILE A 120     7912   7911   9578   1548    697    204
ATOM   1502  CB  ILE A 120      39.078   1.676  -9.027  1.00 84.55           C  
ANISOU 1502  CB  ILE A 120     9552  10681  11890   2094    778    460
ATOM   1503  CG1 ILE A 120      39.721   2.324  -7.809  1.00 97.81           C  
ANISOU 1503  CG1 ILE A 120    10870  12665  13629   2082    657    587
ATOM   1504  CG2 ILE A 120      39.427   2.378 -10.323  1.00 88.21           C  
ANISOU 1504  CG2 ILE A 120     9947  11233  12336   1928    881    417
ATOM   1505  CD1 ILE A 120      41.118   1.746  -7.477  1.00 95.25           C  
ANISOU 1505  CD1 ILE A 120    10471  12375  13343   1721    475    568
ATOM   1506  H   ILE A 120      38.135  -0.064  -7.550  1.00  0.00           H  
ATOM   1507  HA  ILE A 120      36.950   2.311  -8.471  1.00  0.00           H  
ATOM   1508  HB  ILE A 120      39.553   0.707  -9.183  1.00  0.00           H  
ATOM   1509 HG13 ILE A 120      39.031   2.264  -6.968  1.00  0.00           H  
ATOM   1510 HG12 ILE A 120      39.826   3.383  -8.043  1.00  0.00           H  
ATOM   1511 HG21 ILE A 120      39.192   1.745 -11.179  1.00  0.00           H  
ATOM   1512 HG22 ILE A 120      38.921   3.333 -10.467  1.00  0.00           H  
ATOM   1513 HG23 ILE A 120      40.493   2.602 -10.372  1.00  0.00           H  
ATOM   1514 HD11 ILE A 120      41.575   1.092  -8.220  1.00  0.00           H  
ATOM   1515 HD12 ILE A 120      41.863   2.516  -7.279  1.00  0.00           H  
ATOM   1516 HD13 ILE A 120      40.980   1.087  -6.620  1.00  0.00           H  
ATOM   1517  N   GLU A 121      36.636  -0.099 -10.577  1.00 65.15           N  
ANISOU 1517  N   GLU A 121     7967   7496   9289   2017    845    206
ATOM   1518  CA  GLU A 121      35.818  -0.564 -11.715  1.00 61.53           C  
ANISOU 1518  CA  GLU A 121     7811   6827   8743   1926    928     88
ATOM   1519  C   GLU A 121      34.376  -0.085 -11.528  1.00 61.92           C  
ANISOU 1519  C   GLU A 121     8006   6734   8788   1623    781     28
ATOM   1520  O   GLU A 121      33.739   0.136 -12.541  1.00 57.24           O  
ANISOU 1520  O   GLU A 121     7491   6105   8153   1435    797    -34
ATOM   1521  CB  GLU A 121      35.872  -2.088 -11.775  1.00 67.99           C  
ANISOU 1521  CB  GLU A 121     8930   7421   9481   2192   1053     46
ATOM   1522  CG  GLU A 121      35.591  -2.849 -10.381  1.00 85.68           C  
ANISOU 1522  CG  GLU A 121    11566   9379  11609   2074   1091    -81
ATOM   1523  CD  GLU A 121      35.721  -4.349 -10.638  1.00106.69           C  
ANISOU 1523  CD  GLU A 121    14538  11808  14190   2354   1226   -121
ATOM   1524  OE1 GLU A 121      35.029  -5.093  -9.938  1.00112.71           O  
ANISOU 1524  OE1 GLU A 121    15432  12422  14970   2454   1159    -82
ATOM   1525  OE2 GLU A 121      36.549  -4.719 -11.502  1.00110.76           O1-
ANISOU 1525  OE2 GLU A 121    15176  12286  14620   2480   1406   -189
ATOM   1526  H   GLU A 121      37.095  -0.874 -10.119  1.00  0.00           H  
ATOM   1527  HA  GLU A 121      36.239  -0.265 -12.675  1.00  0.00           H  
ATOM   1528  HB3 GLU A 121      36.857  -2.283 -12.198  1.00  0.00           H  
ATOM   1529  HB2 GLU A 121      35.233  -2.515 -12.549  1.00  0.00           H  
ATOM   1530  HG3 GLU A 121      34.551  -2.693 -10.095  1.00  0.00           H  
ATOM   1531  HG2 GLU A 121      36.268  -2.483  -9.609  1.00  0.00           H  
ATOM   1532  N   ALA A 122      33.859   0.019 -10.311  1.00 61.16           N  
ANISOU 1532  N   ALA A 122     7934   6575   8728   1578    640     56
ATOM   1533  CA  ALA A 122      32.473   0.376  -9.954  1.00 58.76           C  
ANISOU 1533  CA  ALA A 122     7748   6161   8418   1312    512      4
ATOM   1534  C   ALA A 122      32.317   1.919  -9.766  1.00 59.28           C  
ANISOU 1534  C   ALA A 122     7577   6393   8553   1092    429     19
ATOM   1535  O   ALA A 122      31.238   2.463 -10.185  1.00 57.58           O  
ANISOU 1535  O   ALA A 122     7441   6115   8320    889    387    -33
ATOM   1536  CB  ALA A 122      32.021  -0.351  -8.668  1.00 54.64           C  
ANISOU 1536  CB  ALA A 122     7328   5533   7899   1332    402     31
ATOM   1537  H   ALA A 122      34.406  -0.290  -9.520  1.00  0.00           H  
ATOM   1538  HA  ALA A 122      31.792   0.134 -10.770  1.00  0.00           H  
ATOM   1539  HB1 ALA A 122      32.281   0.165  -7.743  1.00  0.00           H  
ATOM   1540  HB2 ALA A 122      30.955  -0.576  -8.668  1.00  0.00           H  
ATOM   1541  HB3 ALA A 122      32.554  -1.301  -8.639  1.00  0.00           H  
ATOM   1542  N   ARG A 123      33.345   2.594  -9.288  1.00 60.11           N  
ANISOU 1542  N   ARG A 123     7398   6711   8732   1126    401     96
ATOM   1543  CA  ARG A 123      33.456   4.067  -9.141  1.00 63.60           C  
ANISOU 1543  CA  ARG A 123     7649   7285   9232    905    332    105
ATOM   1544  C   ARG A 123      33.551   4.813 -10.484  1.00 63.99           C  
ANISOU 1544  C   ARG A 123     7694   7362   9259    827    433     83
ATOM   1545  O   ARG A 123      32.929   5.852 -10.640  1.00 57.23           O  
ANISOU 1545  O   ARG A 123     6848   6479   8418    623    384     60
ATOM   1546  CB  ARG A 123      34.734   4.388  -8.302  1.00 62.65           C  
ANISOU 1546  CB  ARG A 123     7231   7398   9174    928    282    191
ATOM   1547  CG  ARG A 123      35.019   5.847  -7.901  1.00 63.67           C  
ANISOU 1547  CG  ARG A 123     7201   7635   9356    674    209    194
ATOM   1548  CD  ARG A 123      36.529   6.245  -7.633  1.00 61.60           C  
ANISOU 1548  CD  ARG A 123     6632   7640   9132    674    189    281
ATOM   1549  NE  ARG A 123      37.165   5.469  -6.604  1.00 69.51           N  
ANISOU 1549  NE  ARG A 123     7562   8711  10137    764     86    328
ATOM   1550  CZ  ARG A 123      38.437   5.459  -6.365  1.00 74.82           C  
ANISOU 1550  CZ  ARG A 123     7965   9638  10823    824     55    423
ATOM   1551  NH1 ARG A 123      39.307   6.210  -7.070  1.00 79.46           N  
ANISOU 1551  NH1 ARG A 123     8322  10442  11426    791    127    476
ATOM   1552  NH2 ARG A 123      38.863   4.636  -5.417  1.00 77.37           N1+
ANISOU 1552  NH2 ARG A 123     8242  10022  11135    906    -50    474
ATOM   1553  H   ARG A 123      34.201   2.073  -9.164  1.00  0.00           H  
ATOM   1554  HA  ARG A 123      32.552   4.444  -8.662  1.00  0.00           H  
ATOM   1555  HB3 ARG A 123      35.589   3.939  -8.808  1.00  0.00           H  
ATOM   1556  HB2 ARG A 123      34.719   3.791  -7.390  1.00  0.00           H  
ATOM   1557  HG3 ARG A 123      34.311   6.189  -7.146  1.00  0.00           H  
ATOM   1558  HG2 ARG A 123      34.761   6.484  -8.747  1.00  0.00           H  
ATOM   1559  HD3 ARG A 123      36.518   7.270  -7.262  1.00  0.00           H  
ATOM   1560  HD2 ARG A 123      37.089   6.317  -8.565  1.00  0.00           H  
ATOM   1561  HE  ARG A 123      36.563   5.011  -5.934  1.00  0.00           H  
ATOM   1562 HH12 ARG A 123      40.277   5.933  -7.118  1.00  0.00           H  
ATOM   1563 HH11 ARG A 123      39.025   6.895  -7.757  1.00  0.00           H  
ATOM   1564 HH22 ARG A 123      39.838   4.493  -5.193  1.00  0.00           H  
ATOM   1565 HH21 ARG A 123      38.362   3.821  -5.094  1.00  0.00           H  
ATOM   1566  N   ASP A 124      34.338   4.249 -11.426  1.00 65.92           N  
ANISOU 1566  N   ASP A 124     7925   7661   9459    999    580     96
ATOM   1567  CA  ASP A 124      34.390   4.712 -12.832  1.00 55.82           C  
ANISOU 1567  CA  ASP A 124     6662   6413   8134    926    686     78
ATOM   1568  C   ASP A 124      33.018   4.611 -13.503  1.00 61.95           C  
ANISOU 1568  C   ASP A 124     7716   6989   8834    814    677     -3
ATOM   1569  O   ASP A 124      32.499   5.599 -14.029  1.00 56.21           O  
ANISOU 1569  O   ASP A 124     6992   6277   8087    654    681     -6
ATOM   1570  CB  ASP A 124      35.539   4.036 -13.618  1.00 55.25           C  
ANISOU 1570  CB  ASP A 124     6540   6442   8011   1154    864     97
ATOM   1571  CG  ASP A 124      35.890   4.753 -14.921  1.00 70.71           C  
ANISOU 1571  CG  ASP A 124     8429   8512   9924   1058    973    105
ATOM   1572  OD1 ASP A 124      36.174   5.970 -14.922  1.00 80.89           O  
ANISOU 1572  OD1 ASP A 124     9450  10019  11267    982    978    182
ATOM   1573  OD2 ASP A 124      35.884   4.143 -15.991  1.00 65.82           O1-
ANISOU 1573  OD2 ASP A 124     8032   7771   9206   1041   1050     39
ATOM   1574  H   ASP A 124      34.816   3.384 -11.219  1.00  0.00           H  
ATOM   1575  HA  ASP A 124      34.588   5.778 -12.723  1.00  0.00           H  
ATOM   1576  HB3 ASP A 124      35.306   2.993 -13.830  1.00  0.00           H  
ATOM   1577  HB2 ASP A 124      36.466   4.167 -13.061  1.00  0.00           H  
ATOM   1578  N   MET A 125      32.312   3.505 -13.246  1.00 56.55           N  
ANISOU 1578  N   MET A 125     7264   6124   8098    887    659    -58
ATOM   1579  CA  MET A 125      30.914   3.455 -13.707  1.00 56.02           C  
ANISOU 1579  CA  MET A 125     7441   5897   7948    748    632   -129
ATOM   1580  C   MET A 125      29.926   4.397 -12.945  1.00 53.04           C  
ANISOU 1580  C   MET A 125     7008   5518   7626    533    486   -120
ATOM   1581  O   MET A 125      29.031   5.055 -13.460  1.00 56.69           O  
ANISOU 1581  O   MET A 125     7544   5952   8043    387    465   -138
ATOM   1582  CB  MET A 125      30.507   1.939 -13.772  1.00 59.68           C  
ANISOU 1582  CB  MET A 125     8172   6169   8336    844    645   -186
ATOM   1583  CG  MET A 125      29.019   1.592 -13.945  1.00 59.07           C  
ANISOU 1583  CG  MET A 125     8314   5953   8176    651    573   -248
ATOM   1584  SD  MET A 125      28.551  -0.130 -14.076  1.00 77.70           S  
ANISOU 1584  SD  MET A 125    11058   8079  10386    717    649   -337
ATOM   1585  CE  MET A 125      28.749  -0.551 -12.273  1.00 78.74           C  
ANISOU 1585  CE  MET A 125    11337   8194  10389    457    620   -395
ATOM   1586  H   MET A 125      32.617   2.660 -12.784  1.00  0.00           H  
ATOM   1587  HA  MET A 125      30.846   3.840 -14.725  1.00  0.00           H  
ATOM   1588  HB3 MET A 125      30.824   1.431 -12.861  1.00  0.00           H  
ATOM   1589  HB2 MET A 125      30.950   1.516 -14.673  1.00  0.00           H  
ATOM   1590  HG3 MET A 125      28.683   2.006 -14.896  1.00  0.00           H  
ATOM   1591  HG2 MET A 125      28.395   2.109 -13.216  1.00  0.00           H  
ATOM   1592  HE1 MET A 125      29.612  -0.062 -11.821  1.00  0.00           H  
ATOM   1593  HE2 MET A 125      27.972  -0.094 -11.659  1.00  0.00           H  
ATOM   1594  HE3 MET A 125      28.602  -1.605 -12.037  1.00  0.00           H  
ATOM   1595  N   ALA A 126      30.267   4.588 -11.655  1.00 54.12           N  
ANISOU 1595  N   ALA A 126     7016   5693   7853    520    386    -88
ATOM   1596  CA  ALA A 126      29.510   5.542 -10.709  1.00 53.73           C  
ANISOU 1596  CA  ALA A 126     6923   5636   7855    341    264    -90
ATOM   1597  C   ALA A 126      29.552   6.971 -11.256  1.00 53.49           C  
ANISOU 1597  C   ALA A 126     6760   5696   7869    222    271    -55
ATOM   1598  O   ALA A 126      28.499   7.551 -11.496  1.00 50.72           O  
ANISOU 1598  O   ALA A 126     6459   5300   7514     93    223    -63
ATOM   1599  CB  ALA A 126      29.865   5.361  -9.232  1.00 48.29           C  
ANISOU 1599  CB  ALA A 126     6134   4979   7234    354    169    -71
ATOM   1600  H   ALA A 126      31.101   4.136 -11.307  1.00  0.00           H  
ATOM   1601  HA  ALA A 126      28.503   5.125 -10.734  1.00  0.00           H  
ATOM   1602  HB1 ALA A 126      29.012   5.313  -8.555  1.00  0.00           H  
ATOM   1603  HB2 ALA A 126      30.369   4.452  -8.903  1.00  0.00           H  
ATOM   1604  HB3 ALA A 126      30.462   6.239  -8.986  1.00  0.00           H  
ATOM   1605  N   LYS A 127      30.715   7.413 -11.672  1.00 53.37           N  
ANISOU 1605  N   LYS A 127     6573   5814   7893    265    332     -6
ATOM   1606  CA  LYS A 127      30.996   8.649 -12.378  1.00 53.88           C  
ANISOU 1606  CA  LYS A 127     6535   5953   7985    138    353     37
ATOM   1607  C   LYS A 127      30.255   8.643 -13.743  1.00 56.17           C  
ANISOU 1607  C   LYS A 127     6965   6190   8186    101    417     29
ATOM   1608  O   LYS A 127      29.481   9.597 -14.043  1.00 61.60           O  
ANISOU 1608  O   LYS A 127     7676   6847   8883    -31    376     51
ATOM   1609  CB  LYS A 127      32.527   8.940 -12.298  1.00 49.57           C  
ANISOU 1609  CB  LYS A 127     5777   5586   7471    182    424     97
ATOM   1610  CG  LYS A 127      32.997  10.154 -13.175  1.00 51.59           C  
ANISOU 1610  CG  LYS A 127     5861   5937   7805    171    341    122
ATOM   1611  CD  LYS A 127      33.408   9.817 -14.627  1.00 53.75           C  
ANISOU 1611  CD  LYS A 127     5892   6428   8104    159    399    196
ATOM   1612  CE  LYS A 127      34.305   8.571 -14.875  1.00 51.48           C  
ANISOU 1612  CE  LYS A 127     5423   6264   7871    138    302    226
ATOM   1613  NZ  LYS A 127      34.603   8.272 -16.292  1.00 63.71           N1+
ANISOU 1613  NZ  LYS A 127     6714   8070   9422    209    370    307
ATOM   1614  H   LYS A 127      31.503   6.810 -11.483  1.00  0.00           H  
ATOM   1615  HA  LYS A 127      30.548   9.408 -11.738  1.00  0.00           H  
ATOM   1616  HB3 LYS A 127      33.164   8.079 -12.501  1.00  0.00           H  
ATOM   1617  HB2 LYS A 127      32.828   9.223 -11.290  1.00  0.00           H  
ATOM   1618  HG3 LYS A 127      33.821  10.706 -12.722  1.00  0.00           H  
ATOM   1619  HG2 LYS A 127      32.232  10.929 -13.224  1.00  0.00           H  
ATOM   1620  HD3 LYS A 127      34.099  10.629 -14.857  1.00  0.00           H  
ATOM   1621  HD2 LYS A 127      32.562   9.961 -15.299  1.00  0.00           H  
ATOM   1622  HE3 LYS A 127      33.745   7.714 -14.499  1.00  0.00           H  
ATOM   1623  HE2 LYS A 127      35.283   8.705 -14.413  1.00  0.00           H  
ATOM   1624  HZ1 LYS A 127      33.660   8.084 -16.601  1.00  0.00           H  
ATOM   1625  HZ2 LYS A 127      35.092   8.985 -16.813  1.00  0.00           H  
ATOM   1626  HZ3 LYS A 127      35.157   7.429 -16.230  1.00  0.00           H  
ATOM   1627  N   ASP A 128      30.469   7.646 -14.551  1.00 57.52           N  
ANISOU 1627  N   ASP A 128     7242   6350   8263    222    519     -1
ATOM   1628  CA  ASP A 128      29.815   7.520 -15.853  1.00 54.56           C  
ANISOU 1628  CA  ASP A 128     7018   5937   7773    177    579    -19
ATOM   1629  C   ASP A 128      28.269   7.580 -15.792  1.00 56.87           C  
ANISOU 1629  C   ASP A 128     7455   6121   8033     60    472    -46
ATOM   1630  O   ASP A 128      27.668   8.172 -16.676  1.00 55.83           O  
ANISOU 1630  O   ASP A 128     7352   5998   7861    -51    452    -12
ATOM   1631  CB  ASP A 128      30.262   6.417 -16.766  1.00 50.46           C  
ANISOU 1631  CB  ASP A 128     6632   5393   7148    334    705    -73
ATOM   1632  CG  ASP A 128      31.729   6.408 -17.109  1.00 55.87           C  
ANISOU 1632  CG  ASP A 128     7449   6085   7696    286    793    -90
ATOM   1633  OD1 ASP A 128      32.329   5.366 -17.469  1.00 60.82           O  
ANISOU 1633  OD1 ASP A 128     7956   6838   8316    263    872    -35
ATOM   1634  OD2 ASP A 128      32.271   7.495 -17.210  1.00 62.35           O1-
ANISOU 1634  OD2 ASP A 128     8490   6796   8404    250    781   -154
ATOM   1635  H   ASP A 128      30.988   6.878 -14.150  1.00  0.00           H  
ATOM   1636  HA  ASP A 128      30.004   8.437 -16.411  1.00  0.00           H  
ATOM   1637  HB3 ASP A 128      29.724   6.468 -17.713  1.00  0.00           H  
ATOM   1638  HB2 ASP A 128      29.911   5.445 -16.421  1.00  0.00           H  
ATOM   1639  N   TYR A 129      27.700   6.874 -14.792  1.00 50.75           N  
ANISOU 1639  N   TYR A 129     6763   5255   7263     87    404    -95
ATOM   1640  CA  TYR A 129      26.283   7.047 -14.444  1.00 52.09           C  
ANISOU 1640  CA  TYR A 129     7036   5354   7402    -25    301   -116
ATOM   1641  C   TYR A 129      25.851   8.519 -14.428  1.00 54.87           C  
ANISOU 1641  C   TYR A 129     7270   5742   7837   -129    220    -61
ATOM   1642  O   TYR A 129      24.960   8.929 -15.175  1.00 56.12           O  
ANISOU 1642  O   TYR A 129     7476   5901   7946   -217    180    -38
ATOM   1643  CB  TYR A 129      25.945   6.342 -13.092  1.00 46.03           C  
ANISOU 1643  CB  TYR A 129     6330   4509   6651     18    246   -160
ATOM   1644  CG  TYR A 129      24.870   5.292 -13.273  1.00 51.96           C  
ANISOU 1644  CG  TYR A 129     7232   5189   7322    -82    174   -198
ATOM   1645  CD1 TYR A 129      25.111   3.932 -13.613  1.00 51.57           C  
ANISOU 1645  CD1 TYR A 129     7372   5037   7184    -51    197   -253
ATOM   1646  CD2 TYR A 129      23.515   5.563 -12.994  1.00 47.99           C  
ANISOU 1646  CD2 TYR A 129     6678   4723   6832   -204     85   -173
ATOM   1647  CE1 TYR A 129      24.049   3.018 -13.872  1.00 51.93           C  
ANISOU 1647  CE1 TYR A 129     7551   5032   7148   -178    130   -282
ATOM   1648  CE2 TYR A 129      22.469   4.586 -13.108  1.00 52.94           C  
ANISOU 1648  CE2 TYR A 129     7407   5327   7381   -304     19   -198
ATOM   1649  CZ  TYR A 129      22.716   3.334 -13.615  1.00 56.06           C  
ANISOU 1649  CZ  TYR A 129     7986   5633   7680   -310     39   -253
ATOM   1650  OH  TYR A 129      21.785   2.463 -13.788  1.00 53.35           O  
ANISOU 1650  OH  TYR A 129     7743   5282   7247   -448    -29   -272
ATOM   1651  H   TYR A 129      28.230   6.299 -14.153  1.00  0.00           H  
ATOM   1652  HA  TYR A 129      25.673   6.473 -15.141  1.00  0.00           H  
ATOM   1653  HB3 TYR A 129      25.512   7.052 -12.389  1.00  0.00           H  
ATOM   1654  HB2 TYR A 129      26.824   5.874 -12.648  1.00  0.00           H  
ATOM   1655  HD1 TYR A 129      26.163   3.757 -13.787  1.00  0.00           H  
ATOM   1656  HD2 TYR A 129      23.172   6.525 -12.640  1.00  0.00           H  
ATOM   1657  HE1 TYR A 129      24.218   2.067 -14.356  1.00  0.00           H  
ATOM   1658  HE2 TYR A 129      21.484   4.941 -12.841  1.00  0.00           H  
ATOM   1659  HH  TYR A 129      21.910   2.038 -14.640  1.00  0.00           H  
ATOM   1660  N   MET A 130      26.556   9.352 -13.585  1.00 50.85           N  
ANISOU 1660  N   MET A 130     6612   5262   7447   -119    194    -37
ATOM   1661  CA  MET A 130      26.228  10.717 -13.390  1.00 53.53           C  
ANISOU 1661  CA  MET A 130     6876   5598   7866   -209    129      3
ATOM   1662  C   MET A 130      26.472  11.553 -14.673  1.00 55.90           C  
ANISOU 1662  C   MET A 130     7161   5930   8148   -266    174     73
ATOM   1663  O   MET A 130      25.696  12.479 -14.899  1.00 53.32           O  
ANISOU 1663  O   MET A 130     6852   5571   7835   -327    125    115
ATOM   1664  CB  MET A 130      27.093  11.306 -12.240  1.00 50.43           C  
ANISOU 1664  CB  MET A 130     6355   5223   7582   -210     97      0
ATOM   1665  CG  MET A 130      26.896  10.834 -10.813  1.00 48.63           C  
ANISOU 1665  CG  MET A 130     6144   4965   7368   -174     32    -55
ATOM   1666  SD  MET A 130      27.431  11.942  -9.539  1.00 52.96           S  
ANISOU 1666  SD  MET A 130     6551   5555   8017   -204    -22    -61
ATOM   1667  CE  MET A 130      26.230  13.179  -9.567  1.00 48.46           C  
ANISOU 1667  CE  MET A 130     5997   4911   7505   -315    -73    -62
ATOM   1668  H   MET A 130      27.392   9.002 -13.141  1.00  0.00           H  
ATOM   1669  HA  MET A 130      25.174  10.848 -13.147  1.00  0.00           H  
ATOM   1670  HB3 MET A 130      26.799  12.332 -12.018  1.00  0.00           H  
ATOM   1671  HB2 MET A 130      28.146  11.252 -12.517  1.00  0.00           H  
ATOM   1672  HG3 MET A 130      27.460   9.917 -10.647  1.00  0.00           H  
ATOM   1673  HG2 MET A 130      25.874  10.530 -10.586  1.00  0.00           H  
ATOM   1674  HE1 MET A 130      26.212  13.821  -8.687  1.00  0.00           H  
ATOM   1675  HE2 MET A 130      26.423  13.868 -10.389  1.00  0.00           H  
ATOM   1676  HE3 MET A 130      25.246  12.753  -9.764  1.00  0.00           H  
ATOM   1677  N   GLU A 131      27.557  11.259 -15.435  1.00 50.57           N  
ANISOU 1677  N   GLU A 131     6450   5325   7440   -238    272     95
ATOM   1678  CA  GLU A 131      27.846  11.973 -16.716  1.00 58.05           C  
ANISOU 1678  CA  GLU A 131     7390   6313   8352   -306    323    171
ATOM   1679  C   GLU A 131      26.700  11.977 -17.785  1.00 54.73           C  
ANISOU 1679  C   GLU A 131     7107   5873   7815   -336    307    185
ATOM   1680  O   GLU A 131      26.357  13.047 -18.296  1.00 62.70           O  
ANISOU 1680  O   GLU A 131     8128   6877   8816   -406    280    264
ATOM   1681  CB  GLU A 131      29.213  11.587 -17.260  1.00 46.49           C  
ANISOU 1681  CB  GLU A 131     5854   4958   6853   -264    448    188
ATOM   1682  CG  GLU A 131      30.424  12.090 -16.393  1.00 58.66           C  
ANISOU 1682  CG  GLU A 131     7215   6573   8499   -269    460    208
ATOM   1683  CD  GLU A 131      30.785  13.529 -16.732  1.00 56.76           C  
ANISOU 1683  CD  GLU A 131     6896   6360   8309   -414    462    295
ATOM   1684  OE1 GLU A 131      31.913  13.973 -16.426  1.00 56.87           O  
ANISOU 1684  OE1 GLU A 131     7001   6331   8278   -484    465    350
ATOM   1685  OE2 GLU A 131      29.941  14.311 -17.281  1.00 53.96           O1-
ANISOU 1685  OE2 GLU A 131     6399   6072   8033   -469    456    314
ATOM   1686  H   GLU A 131      28.144  10.543 -15.033  1.00  0.00           H  
ATOM   1687  HA  GLU A 131      27.960  13.033 -16.491  1.00  0.00           H  
ATOM   1688  HB3 GLU A 131      29.262  12.041 -18.250  1.00  0.00           H  
ATOM   1689  HB2 GLU A 131      29.339  10.546 -17.556  1.00  0.00           H  
ATOM   1690  HG3 GLU A 131      31.296  11.492 -16.654  1.00  0.00           H  
ATOM   1691  HG2 GLU A 131      30.300  11.928 -15.322  1.00  0.00           H  
ATOM   1692  N   ARG A 132      26.130  10.756 -17.966  1.00 53.91           N  
ANISOU 1692  N   ARG A 132     7115   5757   7610   -292    319    116
ATOM   1693  CA  ARG A 132      25.077  10.472 -18.831  1.00 50.44           C  
ANISOU 1693  CA  ARG A 132     6806   5325   7036   -353    291    124
ATOM   1694  C   ARG A 132      23.658  10.891 -18.282  1.00 54.46           C  
ANISOU 1694  C   ARG A 132     7298   5810   7583   -410    166    165
ATOM   1695  O   ARG A 132      22.751  11.060 -19.089  1.00 51.26           O  
ANISOU 1695  O   ARG A 132     6924   5446   7106   -468    128    235
ATOM   1696  CB  ARG A 132      25.154   8.971 -19.206  1.00 52.36           C  
ANISOU 1696  CB  ARG A 132     7198   5538   7159   -320    326     27
ATOM   1697  CG  ARG A 132      26.460   8.356 -19.871  1.00 52.72           C  
ANISOU 1697  CG  ARG A 132     7290   5609   7131   -238    473    -11
ATOM   1698  CD  ARG A 132      26.490   6.826 -19.676  1.00 54.32           C  
ANISOU 1698  CD  ARG A 132     7628   5728   7282   -147    518   -115
ATOM   1699  NE  ARG A 132      27.486   6.133 -20.433  1.00 55.69           N  
ANISOU 1699  NE  ARG A 132     7890   5919   7352    -52    674   -159
ATOM   1700  CZ  ARG A 132      27.219   5.521 -21.620  1.00 58.21           C  
ANISOU 1700  CZ  ARG A 132     8393   6233   7490   -105    731   -204
ATOM   1701  NH1 ARG A 132      25.962   5.504 -22.172  1.00 49.76           N  
ANISOU 1701  NH1 ARG A 132     7425   5159   6321   -265    630   -200
ATOM   1702  NH2 ARG A 132      28.250   4.887 -22.291  1.00 53.60           N1+
ANISOU 1702  NH2 ARG A 132     7889   5663   6814      4    893   -253
ATOM   1703  H   ARG A 132      26.530  10.029 -17.390  1.00  0.00           H  
ATOM   1704  HA  ARG A 132      25.261  11.089 -19.711  1.00  0.00           H  
ATOM   1705  HB3 ARG A 132      24.360   8.749 -19.919  1.00  0.00           H  
ATOM   1706  HB2 ARG A 132      24.846   8.315 -18.392  1.00  0.00           H  
ATOM   1707  HG3 ARG A 132      27.297   8.731 -19.282  1.00  0.00           H  
ATOM   1708  HG2 ARG A 132      26.660   8.587 -20.918  1.00  0.00           H  
ATOM   1709  HD3 ARG A 132      25.557   6.295 -19.484  1.00  0.00           H  
ATOM   1710  HD2 ARG A 132      26.949   6.725 -18.692  1.00  0.00           H  
ATOM   1711  HE  ARG A 132      28.455   6.279 -20.189  1.00  0.00           H  
ATOM   1712 HH12 ARG A 132      25.765   5.311 -23.143  1.00  0.00           H  
ATOM   1713 HH11 ARG A 132      25.135   5.571 -21.596  1.00  0.00           H  
ATOM   1714 HH22 ARG A 132      28.093   4.487 -23.205  1.00  0.00           H  
ATOM   1715 HH21 ARG A 132      29.215   4.788 -22.007  1.00  0.00           H  
ATOM   1716  N   MET A 133      23.527  11.014 -16.973  1.00 47.64           N  
ANISOU 1716  N   MET A 133     6378   4897   6826   -382    104    129
ATOM   1717  CA  MET A 133      22.364  11.527 -16.243  1.00 54.73           C  
ANISOU 1717  CA  MET A 133     7243   5786   7767   -409      5    164
ATOM   1718  C   MET A 133      22.245  13.110 -16.247  1.00 60.59           C  
ANISOU 1718  C   MET A 133     7916   6501   8604   -411     -4    253
ATOM   1719  O   MET A 133      21.153  13.690 -16.158  1.00 60.81           O  
ANISOU 1719  O   MET A 133     7944   6540   8620   -418    -59    329
ATOM   1720  CB  MET A 133      22.330  10.846 -14.841  1.00 53.63           C  
ANISOU 1720  CB  MET A 133     7074   5607   7697   -380    -42     92
ATOM   1721  CG  MET A 133      21.002  11.056 -14.115  1.00 53.02           C  
ANISOU 1721  CG  MET A 133     7094   5534   7517   -401    -56     22
ATOM   1722  SD  MET A 133      20.684  10.121 -12.570  1.00 58.01           S  
ANISOU 1722  SD  MET A 133     7696   6121   8222   -375   -102    -46
ATOM   1723  CE  MET A 133      19.734   8.781 -13.218  1.00 48.73           C  
ANISOU 1723  CE  MET A 133     6459   5005   7051   -423   -192    -10
ATOM   1724  H   MET A 133      24.349  10.773 -16.437  1.00  0.00           H  
ATOM   1725  HA  MET A 133      21.439  11.259 -16.754  1.00  0.00           H  
ATOM   1726  HB3 MET A 133      23.075  11.344 -14.220  1.00  0.00           H  
ATOM   1727  HB2 MET A 133      22.596   9.789 -14.840  1.00  0.00           H  
ATOM   1728  HG3 MET A 133      20.222  10.771 -14.821  1.00  0.00           H  
ATOM   1729  HG2 MET A 133      20.825  12.100 -13.856  1.00  0.00           H  
ATOM   1730  HE1 MET A 133      18.718   9.163 -13.316  1.00  0.00           H  
ATOM   1731  HE2 MET A 133      20.080   8.468 -14.203  1.00  0.00           H  
ATOM   1732  HE3 MET A 133      19.838   7.920 -12.557  1.00  0.00           H  
ATOM   1733  N   ALA A 134      23.408  13.708 -16.280  1.00 53.87           N  
ANISOU 1733  N   ALA A 134     7008   5617   7843   -406     48    254
ATOM   1734  CA  ALA A 134      23.562  15.159 -16.395  1.00 58.64           C  
ANISOU 1734  CA  ALA A 134     7579   6164   8536   -435     44    331
ATOM   1735  C   ALA A 134      23.516  15.587 -17.885  1.00 56.45           C  
ANISOU 1735  C   ALA A 134     7349   5914   8187   -475     71    444
ATOM   1736  O   ALA A 134      23.245  16.746 -18.161  1.00 57.74           O  
ANISOU 1736  O   ALA A 134     7526   6007   8406   -490     50    531
ATOM   1737  CB  ALA A 134      24.891  15.668 -15.849  1.00 47.69           C  
ANISOU 1737  CB  ALA A 134     6119   4762   7240   -465     90    305
ATOM   1738  H   ALA A 134      24.227  13.122 -16.200  1.00  0.00           H  
ATOM   1739  HA  ALA A 134      22.741  15.675 -15.897  1.00  0.00           H  
ATOM   1740  HB1 ALA A 134      24.810  15.587 -14.765  1.00  0.00           H  
ATOM   1741  HB2 ALA A 134      25.646  14.948 -16.165  1.00  0.00           H  
ATOM   1742  HB3 ALA A 134      25.201  16.684 -16.091  1.00  0.00           H  
ATOM   1743  N   ALA A 135      23.846  14.643 -18.777  1.00 62.68           N  
ANISOU 1743  N   ALA A 135     8180   6791   8844   -491    120    445
ATOM   1744  CA  ALA A 135      23.720  14.834 -20.221  1.00 62.02           C  
ANISOU 1744  CA  ALA A 135     8148   6755   8664   -539    146    554
ATOM   1745  C   ALA A 135      22.272  14.981 -20.695  1.00 54.94           C  
ANISOU 1745  C   ALA A 135     7298   5884   7691   -535     54    625
ATOM   1746  O   ALA A 135      22.077  15.587 -21.797  1.00 61.39           O  
ANISOU 1746  O   ALA A 135     8157   6742   8428   -571     54    741
ATOM   1747  CB  ALA A 135      24.402  13.685 -20.978  1.00 54.97           C  
ANISOU 1747  CB  ALA A 135     7292   5957   7636   -557    245    516
ATOM   1748  H   ALA A 135      24.229  13.807 -18.361  1.00  0.00           H  
ATOM   1749  HA  ALA A 135      24.113  15.829 -20.426  1.00  0.00           H  
ATOM   1750  HB1 ALA A 135      25.472  13.848 -20.846  1.00  0.00           H  
ATOM   1751  HB2 ALA A 135      24.044  12.696 -20.690  1.00  0.00           H  
ATOM   1752  HB3 ALA A 135      24.361  13.795 -22.061  1.00  0.00           H  
ATOM   1753  N   GLN A 136      21.313  14.571 -19.917  1.00 58.29           N  
ANISOU 1753  N   GLN A 136     7706   6309   8133   -495    -24    573
ATOM   1754  CA  GLN A 136      19.848  14.779 -20.206  1.00 53.67           C  
ANISOU 1754  CA  GLN A 136     7133   5805   7453   -499   -113    638
ATOM   1755  C   GLN A 136      19.424  16.311 -20.014  1.00 65.90           C  
ANISOU 1755  C   GLN A 136     8650   7307   9080   -439   -166    773
ATOM   1756  O   GLN A 136      19.744  16.820 -18.929  1.00 67.03           O  
ANISOU 1756  O   GLN A 136     8761   7332   9373   -378   -163    760
ATOM   1757  CB  GLN A 136      19.073  13.858 -19.273  1.00 55.01           C  
ANISOU 1757  CB  GLN A 136     7278   6009   7613   -491   -172    543
ATOM   1758  CG  GLN A 136      19.498  12.392 -19.269  1.00 55.92           C  
ANISOU 1758  CG  GLN A 136     7467   6144   7635   -543   -124    420
ATOM   1759  CD  GLN A 136      19.528  11.795 -20.661  1.00 56.33           C  
ANISOU 1759  CD  GLN A 136     7620   6277   7505   -620    -92    440
ATOM   1760  OE1 GLN A 136      18.564  11.797 -21.428  1.00 60.68           O  
ANISOU 1760  OE1 GLN A 136     8186   6932   7939   -677   -161    519
ATOM   1761  NE2 GLN A 136      20.689  11.154 -21.057  1.00 56.47           N  
ANISOU 1761  NE2 GLN A 136     7704   6265   7489   -617     17    371
ATOM   1762  H   GLN A 136      21.578  13.989 -19.135  1.00  0.00           H  
ATOM   1763  HA  GLN A 136      19.632  14.510 -21.240  1.00  0.00           H  
ATOM   1764  HB3 GLN A 136      17.997  13.884 -19.445  1.00  0.00           H  
ATOM   1765  HB2 GLN A 136      19.184  14.273 -18.272  1.00  0.00           H  
ATOM   1766  HG3 GLN A 136      18.850  11.755 -18.667  1.00  0.00           H  
ATOM   1767  HG2 GLN A 136      20.502  12.336 -18.849  1.00  0.00           H  
ATOM   1768 HE22 GLN A 136      20.864  10.609 -21.890  1.00  0.00           H  
ATOM   1769 HE21 GLN A 136      21.363  10.956 -20.332  1.00  0.00           H  
ATOM   1770  N   PRO A 137      18.710  16.875 -21.013  1.00 61.98           N  
ANISOU 1770  N   PRO A 137     8175   6897   8476   -450   -213    906
ATOM   1771  CA  PRO A 137      18.167  18.224 -20.792  1.00 60.84           C  
ANISOU 1771  CA  PRO A 137     8006   6707   8403   -355   -271   1050
ATOM   1772  C   PRO A 137      17.002  18.398 -19.792  1.00 60.34           C  
ANISOU 1772  C   PRO A 137     7853   6684   8391   -258   -347   1033
ATOM   1773  O   PRO A 137      16.641  19.510 -19.447  1.00 68.00           O  
ANISOU 1773  O   PRO A 137     8801   7569   9466   -135   -367   1113
ATOM   1774  CB  PRO A 137      17.679  18.614 -22.220  1.00 55.94           C  
ANISOU 1774  CB  PRO A 137     7426   6209   7622   -397   -309   1203
ATOM   1775  CG  PRO A 137      17.545  17.293 -22.976  1.00 54.80           C  
ANISOU 1775  CG  PRO A 137     7305   6215   7301   -514   -309   1110
ATOM   1776  CD  PRO A 137      18.552  16.380 -22.320  1.00 59.38           C  
ANISOU 1776  CD  PRO A 137     7906   6710   7947   -544   -216    935
ATOM   1777  HA  PRO A 137      18.987  18.911 -20.583  1.00  0.00           H  
ATOM   1778  HB3 PRO A 137      18.418  19.202 -22.764  1.00  0.00           H  
ATOM   1779  HB2 PRO A 137      16.725  19.137 -22.282  1.00  0.00           H  
ATOM   1780  HG3 PRO A 137      17.681  17.440 -24.047  1.00  0.00           H  
ATOM   1781  HG2 PRO A 137      16.495  17.076 -22.781  1.00  0.00           H  
ATOM   1782  HD2 PRO A 137      18.109  15.384 -22.346  1.00  0.00           H  
ATOM   1783  HD3 PRO A 137      19.491  16.374 -22.874  1.00  0.00           H  
ATOM   1784  N   SER A 138      16.487  17.195 -19.453  1.00 58.71           N  
ANISOU 1784  N   SER A 138     7603   6596   8110   -310   -382    932
ATOM   1785  CA  SER A 138      15.312  17.022 -18.570  1.00 56.91           C  
ANISOU 1785  CA  SER A 138     7269   6447   7909   -240   -449    922
ATOM   1786  C   SER A 138      15.085  15.522 -18.342  1.00 58.26           C  
ANISOU 1786  C   SER A 138     7433   6673   8032   -334   -449    768
ATOM   1787  O   SER A 138      15.457  14.760 -19.218  1.00 54.36           O  
ANISOU 1787  O   SER A 138     7015   6223   7415   -456   -433    709
ATOM   1788  CB  SER A 138      14.103  17.714 -19.221  1.00 59.76           C  
ANISOU 1788  CB  SER A 138     7554   6998   8155   -215   -548   1077
ATOM   1789  OG  SER A 138      12.938  17.818 -18.408  1.00 62.72           O  
ANISOU 1789  OG  SER A 138     7803   7521   8505   -200   -612   1052
ATOM   1790  H   SER A 138      16.846  16.331 -19.835  1.00  0.00           H  
ATOM   1791  HA  SER A 138      15.587  17.534 -17.648  1.00  0.00           H  
ATOM   1792  HB3 SER A 138      13.731  17.253 -20.136  1.00  0.00           H  
ATOM   1793  HB2 SER A 138      14.309  18.749 -19.492  1.00  0.00           H  
ATOM   1794  HG  SER A 138      12.387  18.541 -18.717  1.00  0.00           H  
ATOM   1795  N   TRP A 139      14.579  15.088 -17.160  1.00 52.28           N  
ANISOU 1795  N   TRP A 139     6600   5901   7364   -273   -458    704
ATOM   1796  CA  TRP A 139      14.330  13.735 -16.779  1.00 50.67           C  
ANISOU 1796  CA  TRP A 139     6388   5751   7112   -359   -467    579
ATOM   1797  C   TRP A 139      12.802  13.472 -16.771  1.00 47.59           C  
ANISOU 1797  C   TRP A 139     5885   5568   6627   -392   -553    625
ATOM   1798  O   TRP A 139      12.378  12.491 -16.099  1.00 55.96           O  
ANISOU 1798  O   TRP A 139     6918   6676   7668   -452   -564    540
ATOM   1799  CB  TRP A 139      14.894  13.325 -15.452  1.00 51.13           C  
ANISOU 1799  CB  TRP A 139     6444   5670   7313   -300   -414    470
ATOM   1800  CG  TRP A 139      16.333  13.487 -15.158  1.00 52.59           C  
ANISOU 1800  CG  TRP A 139     6723   5710   7549   -326   -340    398
ATOM   1801  CD1 TRP A 139      17.421  13.098 -15.911  1.00 55.37           C  
ANISOU 1801  CD1 TRP A 139     7159   6057   7823   -395   -303    400
ATOM   1802  CD2 TRP A 139      16.934  14.186 -14.060  1.00 48.36           C  
ANISOU 1802  CD2 TRP A 139     6191   5043   7142   -284   -292    318
ATOM   1803  NE1 TRP A 139      18.585  13.465 -15.292  1.00 48.54           N  
ANISOU 1803  NE1 TRP A 139     6327   5079   7039   -384   -232    336
ATOM   1804  CE2 TRP A 139      18.347  14.116 -14.118  1.00 47.83           C  
ANISOU 1804  CE2 TRP A 139     6186   4914   7073   -328   -233    288
ATOM   1805  CE3 TRP A 139      16.385  14.760 -12.883  1.00 54.10           C  
ANISOU 1805  CE3 TRP A 139     6873   5713   7971   -219   -291    268
ATOM   1806  CZ2 TRP A 139      19.199  14.626 -13.101  1.00 45.66           C  
ANISOU 1806  CZ2 TRP A 139     5908   4544   6898   -317   -189    223
ATOM   1807  CZ3 TRP A 139      17.190  15.225 -11.791  1.00 47.54           C  
ANISOU 1807  CZ3 TRP A 139     6065   4768   7228   -222   -249    191
ATOM   1808  CH2 TRP A 139      18.573  15.135 -11.939  1.00 47.83           C  
ANISOU 1808  CH2 TRP A 139     6144   4766   7264   -275   -206    175
ATOM   1809  H   TRP A 139      14.148  15.776 -16.559  1.00  0.00           H  
ATOM   1810  HA  TRP A 139      14.758  13.041 -17.502  1.00  0.00           H  
ATOM   1811  HB3 TRP A 139      14.533  12.366 -15.081  1.00  0.00           H  
ATOM   1812  HB2 TRP A 139      14.427  14.057 -14.793  1.00  0.00           H  
ATOM   1813  HD1 TRP A 139      17.279  12.540 -16.825  1.00  0.00           H  
ATOM   1814  HE1 TRP A 139      19.496  13.278 -15.685  1.00  0.00           H  
ATOM   1815  HE3 TRP A 139      15.306  14.735 -12.874  1.00  0.00           H  
ATOM   1816  HZ2 TRP A 139      20.277  14.591 -13.161  1.00  0.00           H  
ATOM   1817  HZ3 TRP A 139      16.818  15.678 -10.884  1.00  0.00           H  
ATOM   1818  HH2 TRP A 139      19.120  15.659 -11.169  1.00  0.00           H  
ATOM   1819  N   LEU A 140      12.065  14.300 -17.564  1.00 53.56           N  
ANISOU 1819  N   LEU A 140     6567   6465   7318   -358   -618    771
ATOM   1820  CA  LEU A 140      10.707  13.888 -17.937  1.00 62.59           C  
ANISOU 1820  CA  LEU A 140     7580   7863   8339   -419   -713    836
ATOM   1821  C   LEU A 140      10.680  12.653 -18.864  1.00 67.17           C  
ANISOU 1821  C   LEU A 140     8246   8563   8712   -638   -763    823
ATOM   1822  O   LEU A 140      11.627  12.253 -19.555  1.00 69.10           O  
ANISOU 1822  O   LEU A 140     8625   8727   8902   -686   -731    821
ATOM   1823  CB  LEU A 140      10.076  15.072 -18.711  1.00 60.52           C  
ANISOU 1823  CB  LEU A 140     7177   7719   8101   -256   -767   1018
ATOM   1824  CG  LEU A 140       9.958  16.387 -17.867  1.00 62.83           C  
ANISOU 1824  CG  LEU A 140     7412   7875   8586    -19   -710   1036
ATOM   1825  CD1 LEU A 140       9.498  17.577 -18.723  1.00 57.63           C  
ANISOU 1825  CD1 LEU A 140     6657   7295   7943    169   -754   1234
ATOM   1826  CD2 LEU A 140       8.954  16.115 -16.660  1.00 50.52           C  
ANISOU 1826  CD2 LEU A 140     5745   6384   7068     -1   -694    941
ATOM   1827  H   LEU A 140      12.604  14.964 -18.101  1.00  0.00           H  
ATOM   1828  HA  LEU A 140      10.088  13.720 -17.056  1.00  0.00           H  
ATOM   1829  HB3 LEU A 140       9.068  14.839 -19.052  1.00  0.00           H  
ATOM   1830  HB2 LEU A 140      10.739  15.175 -19.570  1.00  0.00           H  
ATOM   1831  HG  LEU A 140      10.925  16.710 -17.483  1.00  0.00           H  
ATOM   1832 HD11 LEU A 140       8.487  17.785 -18.374  1.00  0.00           H  
ATOM   1833 HD12 LEU A 140      10.121  18.432 -18.462  1.00  0.00           H  
ATOM   1834 HD13 LEU A 140       9.426  17.484 -19.807  1.00  0.00           H  
ATOM   1835 HD21 LEU A 140       8.079  15.556 -16.993  1.00  0.00           H  
ATOM   1836 HD22 LEU A 140       9.379  15.588 -15.806  1.00  0.00           H  
ATOM   1837 HD23 LEU A 140       8.655  17.063 -16.213  1.00  0.00           H  
ATOM   1838  N   VAL A 141       9.551  11.926 -18.860  1.00 57.37           N  
ANISOU 1838  N   VAL A 141     6936   7519   7344   -784   -835    807
ATOM   1839  CA  VAL A 141       9.093  11.139 -19.932  1.00 61.73           C  
ANISOU 1839  CA  VAL A 141     7587   8191   7675  -1025   -891    784
ATOM   1840  C   VAL A 141       8.399  12.004 -20.977  1.00 68.18           C  
ANISOU 1840  C   VAL A 141     8293   9250   8361  -1045   -998    959
ATOM   1841  O   VAL A 141       8.096  13.172 -20.773  1.00 69.27           O  
ANISOU 1841  O   VAL A 141     8220   9552   8546   -917  -1058   1092
ATOM   1842  CB  VAL A 141       8.196  10.018 -19.467  1.00 59.15           C  
ANISOU 1842  CB  VAL A 141     7261   7954   7261  -1213   -923    687
ATOM   1843  CG1 VAL A 141       8.962   9.179 -18.422  1.00 53.39           C  
ANISOU 1843  CG1 VAL A 141     6630   7378   6279  -1489  -1000    678
ATOM   1844  CG2 VAL A 141       6.818  10.410 -19.046  1.00 55.67           C  
ANISOU 1844  CG2 VAL A 141     6974   7257   6921  -1201   -819    524
ATOM   1845  H   VAL A 141       8.798  12.359 -18.344  1.00  0.00           H  
ATOM   1846  HA  VAL A 141       9.949  10.652 -20.398  1.00  0.00           H  
ATOM   1847  HB  VAL A 141       8.096   9.263 -20.247  1.00  0.00           H  
ATOM   1848 HG11 VAL A 141       9.791   8.588 -18.813  1.00  0.00           H  
ATOM   1849 HG12 VAL A 141       9.366   9.791 -17.616  1.00  0.00           H  
ATOM   1850 HG13 VAL A 141       8.334   8.424 -17.949  1.00  0.00           H  
ATOM   1851 HG21 VAL A 141       6.742  11.356 -18.510  1.00  0.00           H  
ATOM   1852 HG22 VAL A 141       6.279  10.535 -19.986  1.00  0.00           H  
ATOM   1853 HG23 VAL A 141       6.348   9.531 -18.605  1.00  0.00           H  
ATOM   1854  N   LYS A 142       8.364  11.447 -22.199  1.00 71.29           N  
ANISOU 1854  N   LYS A 142     8832   9677   8579  -1199  -1021    960
ATOM   1855  CA  LYS A 142       8.000  12.199 -23.410  1.00 82.10           C  
ANISOU 1855  CA  LYS A 142    10144  11202   9847  -1173  -1096   1136
ATOM   1856  C   LYS A 142       6.473  12.153 -23.735  1.00 82.49           C  
ANISOU 1856  C   LYS A 142     9944  11582   9816  -1177  -1238   1301
ATOM   1857  O   LYS A 142       5.931  13.204 -23.800  1.00 92.34           O  
ANISOU 1857  O   LYS A 142    11056  12915  11115   -991  -1282   1483
ATOM   1858  CB  LYS A 142       8.815  11.711 -24.597  1.00 95.51           C  
ANISOU 1858  CB  LYS A 142    12053  12908  11327  -1382  -1096   1083
ATOM   1859  CG  LYS A 142       8.794  12.657 -25.815  1.00105.25           C  
ANISOU 1859  CG  LYS A 142    13286  14245  12461  -1347  -1143   1253
ATOM   1860  CD  LYS A 142       9.592  13.917 -25.638  1.00109.21           C  
ANISOU 1860  CD  LYS A 142    13691  14636  13169  -1065  -1108   1398
ATOM   1861  CE  LYS A 142      11.130  13.852 -25.390  1.00107.96           C  
ANISOU 1861  CE  LYS A 142    13652  14150  13217   -940   -951   1277
ATOM   1862  NZ  LYS A 142      11.830  13.031 -26.476  1.00108.52           N1+
ANISOU 1862  NZ  LYS A 142    13916  14104  13213  -1003   -862   1239
ATOM   1863  H   LYS A 142       8.625  10.473 -22.256  1.00  0.00           H  
ATOM   1864  HA  LYS A 142       8.214  13.217 -23.083  1.00  0.00           H  
ATOM   1865  HB3 LYS A 142       8.444  10.726 -24.881  1.00  0.00           H  
ATOM   1866  HB2 LYS A 142       9.832  11.472 -24.283  1.00  0.00           H  
ATOM   1867  HG3 LYS A 142       7.799  12.962 -26.137  1.00  0.00           H  
ATOM   1868  HG2 LYS A 142       9.268  12.225 -26.697  1.00  0.00           H  
ATOM   1869  HD3 LYS A 142       9.059  14.482 -24.874  1.00  0.00           H  
ATOM   1870  HD2 LYS A 142       9.436  14.373 -26.616  1.00  0.00           H  
ATOM   1871  HE3 LYS A 142      11.183  13.447 -24.380  1.00  0.00           H  
ATOM   1872  HE2 LYS A 142      11.578  14.839 -25.278  1.00  0.00           H  
ATOM   1873  HZ1 LYS A 142      12.784  12.822 -26.217  1.00  0.00           H  
ATOM   1874  HZ2 LYS A 142      11.404  12.117 -26.543  1.00  0.00           H  
ATOM   1875  HZ3 LYS A 142      11.844  13.516 -27.362  1.00  0.00           H  
ATOM   1876  N   ASP A 143       5.853  10.972 -23.768  1.00 72.66           N  
ANISOU 1876  N   ASP A 143     8629  10534   8444  -1381  -1311   1254
ATOM   1877  CA  ASP A 143       4.404  10.764 -23.722  1.00 81.20           C  
ANISOU 1877  CA  ASP A 143     9437  11984   9432  -1402  -1450   1420
ATOM   1878  C   ASP A 143       3.871  10.834 -22.261  1.00 83.75           C  
ANISOU 1878  C   ASP A 143     9552  12379   9892  -1298  -1433   1408
ATOM   1879  O   ASP A 143       4.483  10.200 -21.370  1.00 84.99           O  
ANISOU 1879  O   ASP A 143     9491  12862   9940  -1405  -1534   1487
ATOM   1880  CB  ASP A 143       3.832   9.480 -24.508  1.00 99.72           C  
ANISOU 1880  CB  ASP A 143    11821  14588  11480  -1753  -1572   1417
ATOM   1881  CG  ASP A 143       4.282   9.122 -25.892  1.00120.83           C  
ANISOU 1881  CG  ASP A 143    14527  17396  13987  -1788  -1656   1559
ATOM   1882  OD1 ASP A 143       4.377   7.928 -26.164  1.00127.64           O  
ANISOU 1882  OD1 ASP A 143    15608  18251  14640  -2044  -1672   1473
ATOM   1883  OD2 ASP A 143       4.484  10.034 -26.724  1.00129.23           O1-
ANISOU 1883  OD2 ASP A 143    15418  18556  15128  -1548  -1697   1757
ATOM   1884  H   ASP A 143       6.385  10.139 -23.560  1.00  0.00           H  
ATOM   1885  HA  ASP A 143       4.015  11.635 -24.251  1.00  0.00           H  
ATOM   1886  HB3 ASP A 143       2.765   9.625 -24.681  1.00  0.00           H  
ATOM   1887  HB2 ASP A 143       3.924   8.547 -23.953  1.00  0.00           H  
ATOM   1888  N   ALA A 144       2.692  11.440 -21.969  1.00 72.78           N  
ANISOU 1888  N   ALA A 144     8219  10705   8729  -1097  -1304   1313
ATOM   1889  CA  ALA A 144       2.156  11.680 -20.637  1.00 67.40           C  
ANISOU 1889  CA  ALA A 144     7345  10064   8199   -927  -1266   1315
ATOM   1890  C   ALA A 144       3.090  12.435 -19.663  1.00 69.32           C  
ANISOU 1890  C   ALA A 144     7587  10082   8671   -586  -1175   1360
ATOM   1891  O   ALA A 144       3.398  11.930 -18.541  1.00 62.00           O  
ANISOU 1891  O   ALA A 144     6754   8899   7905   -490  -1064   1231
ATOM   1892  CB  ALA A 144       1.539  10.332 -20.048  1.00 63.40           C  
ANISOU 1892  CB  ALA A 144     6939   9433   7715  -1077  -1199   1122
ATOM   1893  H   ALA A 144       2.279  11.984 -22.713  1.00  0.00           H  
ATOM   1894  HA  ALA A 144       1.294  12.296 -20.895  1.00  0.00           H  
ATOM   1895  HB1 ALA A 144       0.535  10.110 -20.410  1.00  0.00           H  
ATOM   1896  HB2 ALA A 144       2.140   9.447 -20.257  1.00  0.00           H  
ATOM   1897  HB3 ALA A 144       1.362  10.411 -18.976  1.00  0.00           H  
ATOM   1898  N   PRO A 145       3.646  13.613 -20.054  1.00 66.63           N  
ANISOU 1898  N   PRO A 145     7153   9826   8340   -405  -1223   1547
ATOM   1899  CA  PRO A 145       4.653  14.349 -19.281  1.00 61.75           C  
ANISOU 1899  CA  PRO A 145     6586   8947   7929   -102  -1133   1590
ATOM   1900  C   PRO A 145       4.245  14.708 -17.858  1.00 72.01           C  
ANISOU 1900  C   PRO A 145     7756  10208   9397    123  -1057   1559
ATOM   1901  O   PRO A 145       5.196  14.957 -17.120  1.00 84.35           O  
ANISOU 1901  O   PRO A 145     9444  11469  11135    286   -949   1487
ATOM   1902  CB  PRO A 145       5.129  15.482 -20.202  1.00 66.50           C  
ANISOU 1902  CB  PRO A 145     7107   9697   8465     21  -1222   1827
ATOM   1903  CG  PRO A 145       3.928  15.767 -21.090  1.00 66.51           C  
ANISOU 1903  CG  PRO A 145     6885  10122   8264   -132  -1362   1930
ATOM   1904  CD  PRO A 145       3.373  14.283 -21.309  1.00 73.55           C  
ANISOU 1904  CD  PRO A 145     7882  11034   9030   -474  -1366   1738
ATOM   1905  HA  PRO A 145       5.486  13.663 -19.124  1.00  0.00           H  
ATOM   1906  HB3 PRO A 145       6.066  15.304 -20.729  1.00  0.00           H  
ATOM   1907  HB2 PRO A 145       5.340  16.341 -19.566  1.00  0.00           H  
ATOM   1908  HG3 PRO A 145       4.152  16.393 -21.954  1.00  0.00           H  
ATOM   1909  HG2 PRO A 145       3.267  16.380 -20.478  1.00  0.00           H  
ATOM   1910  HD2 PRO A 145       2.306  14.297 -21.533  1.00  0.00           H  
ATOM   1911  HD3 PRO A 145       3.948  13.816 -22.108  1.00  0.00           H  
ATOM   1912  N   TRP A 146       2.997  14.968 -17.493  1.00 69.70           N  
ANISOU 1912  N   TRP A 146     7217  10221   9044    121  -1106   1605
ATOM   1913  CA  TRP A 146       2.599  15.465 -16.147  1.00 62.49           C  
ANISOU 1913  CA  TRP A 146     6159   9314   8269    354  -1025   1587
ATOM   1914  C   TRP A 146       2.785  14.353 -15.056  1.00 65.74           C  
ANISOU 1914  C   TRP A 146     6602   9682   8696    200   -959   1388
ATOM   1915  O   TRP A 146       2.768  14.653 -13.867  1.00 65.27           O  
ANISOU 1915  O   TRP A 146     6377   9736   8688    323   -908   1373
ATOM   1916  CB  TRP A 146       1.121  15.945 -16.170  1.00 66.87           C  
ANISOU 1916  CB  TRP A 146     6388  10264   8757    493  -1101   1781
ATOM   1917  CG  TRP A 146       0.859  17.173 -17.135  1.00 80.61           C  
ANISOU 1917  CG  TRP A 146     8065  12138  10426    593  -1205   2008
ATOM   1918  CD1 TRP A 146       1.786  17.912 -17.771  1.00 81.93           C  
ANISOU 1918  CD1 TRP A 146     8021  12709  10398    464  -1355   2171
ATOM   1919  CD2 TRP A 146      -0.415  17.757 -17.579  1.00 89.58           C  
ANISOU 1919  CD2 TRP A 146     9352  13015  11671    829  -1174   2109
ATOM   1920  NE1 TRP A 146       1.185  18.993 -18.410  1.00 88.24           N  
ANISOU 1920  NE1 TRP A 146     8827  13523  11178    620  -1422   2372
ATOM   1921  CE2 TRP A 146      -0.132  18.937 -18.335  1.00 93.24           C  
ANISOU 1921  CE2 TRP A 146     9687  13742  11997    847  -1309   2341
ATOM   1922  CE3 TRP A 146      -1.764  17.495 -17.266  1.00 93.65           C  
ANISOU 1922  CE3 TRP A 146    10103  13107  12374   1004  -1049   2031
ATOM   1923  CZ2 TRP A 146      -1.139  19.758 -18.830  1.00101.18           C  
ANISOU 1923  CZ2 TRP A 146    10804  14587  13052   1048  -1318   2504
ATOM   1924  CZ3 TRP A 146      -2.779  18.360 -17.711  1.00101.28           C  
ANISOU 1924  CZ3 TRP A 146    11184  13908  13391   1184  -1056   2185
ATOM   1925  CH2 TRP A 146      -2.472  19.501 -18.497  1.00104.31           C  
ANISOU 1925  CH2 TRP A 146    11447  14548  13640   1212  -1186   2423
ATOM   1926  H   TRP A 146       2.180  14.860 -18.077  1.00  0.00           H  
ATOM   1927  HA  TRP A 146       3.169  16.340 -15.833  1.00  0.00           H  
ATOM   1928  HB3 TRP A 146       0.849  16.211 -15.149  1.00  0.00           H  
ATOM   1929  HB2 TRP A 146       0.445  15.154 -16.494  1.00  0.00           H  
ATOM   1930  HD1 TRP A 146       2.855  17.758 -17.768  1.00  0.00           H  
ATOM   1931  HE1 TRP A 146       1.745  19.719 -18.834  1.00  0.00           H  
ATOM   1932  HE3 TRP A 146      -1.867  16.651 -16.600  1.00  0.00           H  
ATOM   1933  HZ2 TRP A 146      -0.911  20.583 -19.490  1.00  0.00           H  
ATOM   1934  HZ3 TRP A 146      -3.832  18.288 -17.482  1.00  0.00           H  
ATOM   1935  HH2 TRP A 146      -3.344  20.016 -18.872  1.00  0.00           H  
ATOM   1936  N   ASP A 147       3.008  13.109 -15.518  1.00 66.05           N  
ANISOU 1936  N   ASP A 147     6851   9559   8684    -52   -953   1242
ATOM   1937  CA  ASP A 147       3.455  12.039 -14.666  1.00 56.08           C  
ANISOU 1937  CA  ASP A 147     5651   8229   7426   -205   -898   1066
ATOM   1938  C   ASP A 147       4.971  12.212 -14.313  1.00 60.02           C  
ANISOU 1938  C   ASP A 147     6405   8342   8058   -168   -802    923
ATOM   1939  O   ASP A 147       5.831  11.684 -14.989  1.00 61.35           O  
ANISOU 1939  O   ASP A 147     6756   8364   8191   -281   -813    891
ATOM   1940  CB  ASP A 147       3.194  10.627 -15.207  1.00 65.16           C  
ANISOU 1940  CB  ASP A 147     6822   9559   8376   -552   -983   1031
ATOM   1941  CG  ASP A 147       1.796  10.312 -15.470  1.00 67.29           C  
ANISOU 1941  CG  ASP A 147     7165   9764   8638   -713   -932    874
ATOM   1942  OD1 ASP A 147       0.875  10.797 -14.853  1.00 61.96           O  
ANISOU 1942  OD1 ASP A 147     6520   8914   8106   -562   -834    787
ATOM   1943  OD2 ASP A 147       1.677   9.403 -16.296  1.00 68.59           O1-
ANISOU 1943  OD2 ASP A 147     7371  10049   8641  -1004   -992    839
ATOM   1944  H   ASP A 147       2.966  12.910 -16.507  1.00  0.00           H  
ATOM   1945  HA  ASP A 147       2.968  12.072 -13.692  1.00  0.00           H  
ATOM   1946  HB3 ASP A 147       3.440  10.029 -14.329  1.00  0.00           H  
ATOM   1947  HB2 ASP A 147       3.903  10.375 -15.996  1.00  0.00           H  
ATOM   1948  N   GLU A 148       5.249  13.084 -13.389  1.00 52.05           N  
ANISOU 1948  N   GLU A 148     5401   7188   7187    -17   -707    836
ATOM   1949  CA  GLU A 148       6.620  13.537 -13.149  1.00 51.06           C  
ANISOU 1949  CA  GLU A 148     5485   6725   7190     28   -624    714
ATOM   1950  C   GLU A 148       7.461  12.832 -12.044  1.00 56.11           C  
ANISOU 1950  C   GLU A 148     6244   7276   7799   -163   -600    559
ATOM   1951  O   GLU A 148       8.654  13.225 -11.888  1.00 59.52           O  
ANISOU 1951  O   GLU A 148     6830   7463   8322   -143   -542    462
ATOM   1952  CB  GLU A 148       6.410  15.001 -12.884  1.00 51.22           C  
ANISOU 1952  CB  GLU A 148     5482   6611   7367    286   -536    697
ATOM   1953  CG  GLU A 148       6.139  15.873 -14.168  1.00 52.23           C  
ANISOU 1953  CG  GLU A 148     5571   6716   7559    516   -538    846
ATOM   1954  CD  GLU A 148       5.718  17.297 -13.924  1.00 63.71           C  
ANISOU 1954  CD  GLU A 148     6772   8490   8945    629   -587    991
ATOM   1955  OE1 GLU A 148       4.971  17.463 -12.980  1.00 62.66           O  
ANISOU 1955  OE1 GLU A 148     6487   8526   8793    652   -558    950
ATOM   1956  OE2 GLU A 148       5.939  18.206 -14.722  1.00 60.06           O1-
ANISOU 1956  OE2 GLU A 148     6251   8131   8440    694   -656   1156
ATOM   1957  H   GLU A 148       4.478  13.671 -13.108  1.00  0.00           H  
ATOM   1958  HA  GLU A 148       7.284  13.494 -14.012  1.00  0.00           H  
ATOM   1959  HB3 GLU A 148       7.242  15.341 -12.268  1.00  0.00           H  
ATOM   1960  HB2 GLU A 148       5.542  15.013 -12.225  1.00  0.00           H  
ATOM   1961  HG3 GLU A 148       5.409  15.363 -14.796  1.00  0.00           H  
ATOM   1962  HG2 GLU A 148       7.052  15.904 -14.762  1.00  0.00           H  
ATOM   1963  N   VAL A 149       6.975  11.758 -11.393  1.00 50.62           N  
ANISOU 1963  N   VAL A 149     6366   5665   7201   -568   -245    523
ATOM   1964  CA  VAL A 149       7.699  10.869 -10.512  1.00 52.20           C  
ANISOU 1964  CA  VAL A 149     6660   5844   7328   -589   -211    405
ATOM   1965  C   VAL A 149       8.949  10.150 -11.032  1.00 54.20           C  
ANISOU 1965  C   VAL A 149     7028   6060   7507   -608   -179    371
ATOM   1966  O   VAL A 149       9.908  10.001 -10.259  1.00 56.13           O  
ANISOU 1966  O   VAL A 149     7314   6242   7771   -569   -131    285
ATOM   1967  CB  VAL A 149       6.816   9.911  -9.745  1.00 60.22           C  
ANISOU 1967  CB  VAL A 149     7694   6938   8247   -668   -248    394
ATOM   1968  CG1 VAL A 149       6.111   8.844 -10.547  1.00 53.37           C  
ANISOU 1968  CG1 VAL A 149     6945   6041   7292   -699   -215    293
ATOM   1969  CG2 VAL A 149       7.480   9.368  -8.455  1.00 54.92           C  
ANISOU 1969  CG2 VAL A 149     6906   6293   7668   -632   -255    399
ATOM   1970  H   VAL A 149       6.069  11.446 -11.712  1.00  0.00           H  
ATOM   1971  HA  VAL A 149       8.062  11.572  -9.761  1.00  0.00           H  
ATOM   1972  HB  VAL A 149       5.949  10.486  -9.420  1.00  0.00           H  
ATOM   1973 HG11 VAL A 149       5.550   9.232 -11.397  1.00  0.00           H  
ATOM   1974 HG12 VAL A 149       6.831   8.058 -10.773  1.00  0.00           H  
ATOM   1975 HG13 VAL A 149       5.386   8.452  -9.834  1.00  0.00           H  
ATOM   1976 HG21 VAL A 149       6.713   9.274  -7.686  1.00  0.00           H  
ATOM   1977 HG22 VAL A 149       8.070   8.461  -8.586  1.00  0.00           H  
ATOM   1978 HG23 VAL A 149       8.193  10.095  -8.064  1.00  0.00           H  
ATOM   1979  N   PRO A 150       9.156   9.953 -12.404  1.00 48.07           N  
ANISOU 1979  N   PRO A 150     6301   5321   6643   -668   -198    433
ATOM   1980  CA  PRO A 150      10.514   9.577 -12.841  1.00 50.67           C  
ANISOU 1980  CA  PRO A 150     6729   5607   6918   -674   -148    391
ATOM   1981  C   PRO A 150      11.530  10.779 -12.665  1.00 59.52           C  
ANISOU 1981  C   PRO A 150     7810   6649   8156   -588   -101    379
ATOM   1982  O   PRO A 150      12.741  10.465 -12.443  1.00 60.52           O  
ANISOU 1982  O   PRO A 150     7993   6724   8278   -562    -48    307
ATOM   1983  CB  PRO A 150      10.354   9.015 -14.233  1.00 55.39           C  
ANISOU 1983  CB  PRO A 150     7368   6274   7405   -761   -180    473
ATOM   1984  CG  PRO A 150       8.841   8.985 -14.456  1.00 52.93           C  
ANISOU 1984  CG  PRO A 150     7015   6051   7045   -826   -252    528
ATOM   1985  CD  PRO A 150       8.172   9.973 -13.534  1.00 60.26           C  
ANISOU 1985  CD  PRO A 150     7820   6959   8116   -745   -265    537
ATOM   1986  HA  PRO A 150      10.838   8.766 -12.188  1.00  0.00           H  
ATOM   1987  HB3 PRO A 150      10.859   8.050 -14.282  1.00  0.00           H  
ATOM   1988  HB2 PRO A 150      10.808   9.664 -14.982  1.00  0.00           H  
ATOM   1989  HG3 PRO A 150       8.499   7.988 -14.176  1.00  0.00           H  
ATOM   1990  HG2 PRO A 150       8.535   9.108 -15.495  1.00  0.00           H  
ATOM   1991  HD2 PRO A 150       8.343  11.022 -13.773  1.00  0.00           H  
ATOM   1992  HD3 PRO A 150       7.153   9.671 -13.291  1.00  0.00           H  
ATOM   1993  N   LEU A 151      11.159  12.056 -12.743  1.00 53.06           N  
ANISOU 1993  N   LEU A 151     6893   5817   7449   -543   -119    450
ATOM   1994  CA  LEU A 151      12.072  13.180 -12.526  1.00 47.23           C  
ANISOU 1994  CA  LEU A 151     6115   4997   6832   -470    -73    430
ATOM   1995  C   LEU A 151      12.552  13.284 -11.029  1.00 50.22           C  
ANISOU 1995  C   LEU A 151     6484   5330   7270   -421    -40    321
ATOM   1996  O   LEU A 151      13.643  13.692 -10.793  1.00 54.50           O  
ANISOU 1996  O   LEU A 151     7039   5818   7851   -387      4    267
ATOM   1997  CB  LEU A 151      11.314  14.476 -12.989  1.00 56.37           C  
ANISOU 1997  CB  LEU A 151     7173   6136   8108   -433    -94    527
ATOM   1998  CG  LEU A 151      12.123  15.741 -13.255  1.00 62.89           C  
ANISOU 1998  CG  LEU A 151     7944   6865   9084   -360    -47    495
ATOM   1999  CD1 LEU A 151      11.610  16.769 -14.340  1.00 57.16           C  
ANISOU 1999  CD1 LEU A 151     7263   6105   8350   -366     -9    503
ATOM   2000  CD2 LEU A 151      12.363  16.553 -11.995  1.00 72.94           C  
ANISOU 2000  CD2 LEU A 151     9115   8108  10490   -315    -65    578
ATOM   2001  H   LEU A 151      10.214  12.250 -13.041  1.00  0.00           H  
ATOM   2002  HA  LEU A 151      12.953  13.119 -13.165  1.00  0.00           H  
ATOM   2003  HB3 LEU A 151      10.480  14.669 -12.314  1.00  0.00           H  
ATOM   2004  HB2 LEU A 151      10.788  14.118 -13.874  1.00  0.00           H  
ATOM   2005  HG  LEU A 151      13.100  15.449 -13.639  1.00  0.00           H  
ATOM   2006 HD11 LEU A 151      11.458  16.281 -15.303  1.00  0.00           H  
ATOM   2007 HD12 LEU A 151      10.662  17.174 -13.985  1.00  0.00           H  
ATOM   2008 HD13 LEU A 151      12.382  17.529 -14.454  1.00  0.00           H  
ATOM   2009 HD21 LEU A 151      11.493  16.544 -11.338  1.00  0.00           H  
ATOM   2010 HD22 LEU A 151      13.202  16.288 -11.353  1.00  0.00           H  
ATOM   2011 HD23 LEU A 151      12.513  17.615 -12.193  1.00  0.00           H  
ATOM   2012  N   ALA A 152      11.558  12.859 -10.184  1.00 53.43           N  
ANISOU 2012  N   ALA A 152     6863   5764   7673   -425    -63    292
ATOM   2013  CA  ALA A 152      11.652  12.750  -8.716  1.00 52.76           C  
ANISOU 2013  CA  ALA A 152     6772   5650   7626   -391    -37    193
ATOM   2014  C   ALA A 152      12.600  11.650  -8.386  1.00 55.82           C  
ANISOU 2014  C   ALA A 152     7251   6026   7932   -404    -13    127
ATOM   2015  O   ALA A 152      13.471  11.918  -7.609  1.00 55.10           O  
ANISOU 2015  O   ALA A 152     7157   5893   7886   -366     18     67
ATOM   2016  CB  ALA A 152      10.268  12.662  -8.017  1.00 51.60           C  
ANISOU 2016  CB  ALA A 152     6584   5548   7472   -407    -63    182
ATOM   2017  H   ALA A 152      10.662  12.828 -10.650  1.00  0.00           H  
ATOM   2018  HA  ALA A 152      12.085  13.685  -8.362  1.00  0.00           H  
ATOM   2019  HB1 ALA A 152       9.970  11.621  -7.896  1.00  0.00           H  
ATOM   2020  HB2 ALA A 152      10.324  13.108  -7.024  1.00  0.00           H  
ATOM   2021  HB3 ALA A 152       9.487  13.245  -8.504  1.00  0.00           H  
ATOM   2022  N   HIS A 153      12.305  10.457  -8.865  1.00 56.10           N  
ANISOU 2022  N   HIS A 153     7368   6097   7850   -460    -26    138
ATOM   2023  CA  HIS A 153      13.156   9.297  -8.648  1.00 54.94           C  
ANISOU 2023  CA  HIS A 153     7311   5926   7637   -464      4     79
ATOM   2024  C   HIS A 153      14.585   9.445  -9.241  1.00 49.95           C  
ANISOU 2024  C   HIS A 153     6693   5251   7035   -428     50     73
ATOM   2025  O   HIS A 153      15.528   9.136  -8.508  1.00 55.72           O  
ANISOU 2025  O   HIS A 153     7438   5947   7788   -389     80     21
ATOM   2026  CB  HIS A 153      12.397   8.121  -9.201  1.00 51.43           C  
ANISOU 2026  CB  HIS A 153     6959   5517   7065   -539     -9     87
ATOM   2027  CG  HIS A 153      11.294   7.540  -8.392  1.00 55.85           C  
ANISOU 2027  CG  HIS A 153     7522   6113   7584   -580    -44     70
ATOM   2028  ND1 HIS A 153      10.388   6.518  -8.834  1.00 56.90           N  
ANISOU 2028  ND1 HIS A 153     7714   6223   7682   -582    -30     12
ATOM   2029  CD2 HIS A 153      10.917   7.847  -7.118  1.00 57.12           C  
ANISOU 2029  CD2 HIS A 153     7630   6337   7737   -621    -90    112
ATOM   2030  CE1 HIS A 153       9.628   6.248  -7.777  1.00 53.30           C  
ANISOU 2030  CE1 HIS A 153     7247   5813   7193   -629    -64     13
ATOM   2031  NE2 HIS A 153       9.918   6.942  -6.698  1.00 62.05           N  
ANISOU 2031  NE2 HIS A 153     8282   6976   8317   -653   -100     71
ATOM   2032  H   HIS A 153      11.523  10.302  -9.486  1.00  0.00           H  
ATOM   2033  HA  HIS A 153      13.284   9.122  -7.579  1.00  0.00           H  
ATOM   2034  HB3 HIS A 153      13.063   7.261  -9.259  1.00  0.00           H  
ATOM   2035  HB2 HIS A 153      11.931   8.424 -10.139  1.00  0.00           H  
ATOM   2036  HD2 HIS A 153      11.347   8.579  -6.451  1.00  0.00           H  
ATOM   2037  HE1 HIS A 153       8.823   5.530  -7.729  1.00  0.00           H  
ATOM   2038  HD1 HIS A 153      10.195   6.024  -9.693  1.00  0.00           H  
ATOM   2039  N   SER A 154      14.697  10.156 -10.332  1.00 42.40           N  
ANISOU 2039  N   SER A 154     5727   4302   6079   -443     55    134
ATOM   2040  CA  SER A 154      15.975  10.622 -10.856  1.00 51.24           C  
ANISOU 2040  CA  SER A 154     6852   5387   7231   -415    103    134
ATOM   2041  C   SER A 154      16.703  11.578  -9.935  1.00 54.85           C  
ANISOU 2041  C   SER A 154     7229   5802   7812   -355    117    107
ATOM   2042  O   SER A 154      17.836  11.298  -9.534  1.00 52.50           O  
ANISOU 2042  O   SER A 154     6933   5477   7539   -324    155     67
ATOM   2043  CB  SER A 154      15.835  11.187 -12.265  1.00 45.53           C  
ANISOU 2043  CB  SER A 154     6131   4689   6481   -454    101    216
ATOM   2044  OG  SER A 154      15.444  10.106 -13.131  1.00 52.67           O  
ANISOU 2044  OG  SER A 154     7128   5633   7253   -520    106    223
ATOM   2045  H   SER A 154      13.896  10.433 -10.882  1.00  0.00           H  
ATOM   2046  HA  SER A 154      16.520   9.697 -11.041  1.00  0.00           H  
ATOM   2047  HB3 SER A 154      16.717  11.740 -12.589  1.00  0.00           H  
ATOM   2048  HB2 SER A 154      15.107  11.996 -12.218  1.00  0.00           H  
ATOM   2049  HG  SER A 154      14.504   9.938 -13.031  1.00  0.00           H  
ATOM   2050  N   LEU A 155      15.974  12.713  -9.478  1.00 49.63           N  
ANISOU 2050  N   LEU A 155     6493   5135   7230   -342     89    125
ATOM   2051  CA  LEU A 155      16.519  13.817  -8.606  1.00 56.30           C  
ANISOU 2051  CA  LEU A 155     7268   5933   8190   -300    108     94
ATOM   2052  C   LEU A 155      17.068  13.251  -7.264  1.00 49.27           C  
ANISOU 2052  C   LEU A 155     6378   5040   7304   -281    113      9
ATOM   2053  O   LEU A 155      18.195  13.618  -6.965  1.00 51.94           O  
ANISOU 2053  O   LEU A 155     6695   5354   7685   -260    137    -27
ATOM   2054  CB  LEU A 155      15.518  14.998  -8.508  1.00 45.98           C  
ANISOU 2054  CB  LEU A 155     5888   4608   6974   -288     89    130
ATOM   2055  CG  LEU A 155      15.740  16.107  -7.554  1.00 52.68           C  
ANISOU 2055  CG  LEU A 155     6673   5402   7939   -256    113     74
ATOM   2056  CD1 LEU A 155      17.150  16.704  -7.713  1.00 45.96           C  
ANISOU 2056  CD1 LEU A 155     5815   4510   7138   -249    149     67
ATOM   2057  CD2 LEU A 155      14.610  17.131  -7.634  1.00 58.99           C  
ANISOU 2057  CD2 LEU A 155     7406   6171   8836   -237    108    111
ATOM   2058  H   LEU A 155      15.073  12.929  -9.880  1.00  0.00           H  
ATOM   2059  HA  LEU A 155      17.466  14.131  -9.045  1.00  0.00           H  
ATOM   2060  HB3 LEU A 155      14.504  14.627  -8.359  1.00  0.00           H  
ATOM   2061  HB2 LEU A 155      15.369  15.417  -9.503  1.00  0.00           H  
ATOM   2062  HG  LEU A 155      15.702  15.640  -6.570  1.00  0.00           H  
ATOM   2063 HD11 LEU A 155      17.823  16.553  -6.869  1.00  0.00           H  
ATOM   2064 HD12 LEU A 155      17.622  16.476  -8.669  1.00  0.00           H  
ATOM   2065 HD13 LEU A 155      16.992  17.779  -7.806  1.00  0.00           H  
ATOM   2066 HD21 LEU A 155      13.859  16.676  -8.279  1.00  0.00           H  
ATOM   2067 HD22 LEU A 155      14.117  17.272  -6.672  1.00  0.00           H  
ATOM   2068 HD23 LEU A 155      14.911  18.087  -8.061  1.00  0.00           H  
ATOM   2069  N   VAL A 156      16.220  12.404  -6.622  1.00 47.30           N  
ANISOU 2069  N   VAL A 156     6148   4820   7004   -294     86    -19
ATOM   2070  CA  VAL A 156      16.595  11.937  -5.322  1.00 47.81           C  
ANISOU 2070  CA  VAL A 156     6211   4889   7065   -282     85    -89
ATOM   2071  C   VAL A 156      17.931  11.087  -5.378  1.00 49.30           C  
ANISOU 2071  C   VAL A 156     6452   5074   7207   -269    102   -104
ATOM   2072  O   VAL A 156      18.816  11.394  -4.599  1.00 54.09           O  
ANISOU 2072  O   VAL A 156     7033   5676   7841   -247    108   -141
ATOM   2073  CB  VAL A 156      15.541  11.168  -4.516  1.00 54.79           C  
ANISOU 2073  CB  VAL A 156     7106   5809   7901   -306     56   -108
ATOM   2074  CG1 VAL A 156      15.220   9.758  -4.880  1.00 49.58           C  
ANISOU 2074  CG1 VAL A 156     6531   5175   7133   -339     42    -85
ATOM   2075  CG2 VAL A 156      15.759  11.306  -2.999  1.00 51.35           C  
ANISOU 2075  CG2 VAL A 156     6653   5383   7474   -301     54   -175
ATOM   2076  H   VAL A 156      15.269  12.268  -6.933  1.00  0.00           H  
ATOM   2077  HA  VAL A 156      16.760  12.821  -4.705  1.00  0.00           H  
ATOM   2078  HB  VAL A 156      14.642  11.777  -4.610  1.00  0.00           H  
ATOM   2079 HG11 VAL A 156      14.338   9.375  -4.365  1.00  0.00           H  
ATOM   2080 HG12 VAL A 156      14.936   9.688  -5.930  1.00  0.00           H  
ATOM   2081 HG13 VAL A 156      15.895   8.913  -4.744  1.00  0.00           H  
ATOM   2082 HG21 VAL A 156      15.152  10.610  -2.420  1.00  0.00           H  
ATOM   2083 HG22 VAL A 156      16.795  11.109  -2.725  1.00  0.00           H  
ATOM   2084 HG23 VAL A 156      15.515  12.312  -2.654  1.00  0.00           H  
ATOM   2085  N   GLY A 157      18.101  10.185  -6.360  1.00 49.60           N  
ANISOU 2085  N   GLY A 157     6558   5112   7174   -282    115    -73
ATOM   2086  CA  GLY A 157      19.210   9.344  -6.645  1.00 54.27           C  
ANISOU 2086  CA  GLY A 157     7195   5688   7738   -258    147    -87
ATOM   2087  C   GLY A 157      20.510  10.116  -6.912  1.00 53.72           C  
ANISOU 2087  C   GLY A 157     7079   5600   7734   -228    184    -80
ATOM   2088  O   GLY A 157      21.576   9.935  -6.279  1.00 52.16           O  
ANISOU 2088  O   GLY A 157     6859   5396   7563   -193    199   -101
ATOM   2089  H   GLY A 157      17.380  10.098  -7.062  1.00  0.00           H  
ATOM   2090  HA3 GLY A 157      18.968   8.799  -7.558  1.00  0.00           H  
ATOM   2091  HA2 GLY A 157      19.237   8.568  -5.880  1.00  0.00           H  
ATOM   2092  N   PHE A 158      20.337  11.115  -7.820  1.00 48.81           N  
ANISOU 2092  N   PHE A 158     6434   4974   7140   -245    196    -40
ATOM   2093  CA  PHE A 158      21.438  11.989  -8.248  1.00 48.63           C  
ANISOU 2093  CA  PHE A 158     6365   4934   7179   -229    233    -28
ATOM   2094  C   PHE A 158      21.974  12.941  -7.178  1.00 51.14           C  
ANISOU 2094  C   PHE A 158     6602   5243   7585   -212    221    -63
ATOM   2095  O   PHE A 158      23.181  12.956  -6.903  1.00 51.72           O  
ANISOU 2095  O   PHE A 158     6639   5316   7694   -192    245    -78
ATOM   2096  CB  PHE A 158      21.063  12.789  -9.575  1.00 51.95           C  
ANISOU 2096  CB  PHE A 158     6780   5350   7607   -259    240     34
ATOM   2097  CG  PHE A 158      22.113  13.493 -10.424  1.00 53.95           C  
ANISOU 2097  CG  PHE A 158     7003   5589   7905   -256    287     57
ATOM   2098  CD1 PHE A 158      22.839  12.756 -11.338  1.00 50.20           C  
ANISOU 2098  CD1 PHE A 158     6576   5127   7371   -263    339     70
ATOM   2099  CD2 PHE A 158      22.414  14.824 -10.123  1.00 46.65           C  
ANISOU 2099  CD2 PHE A 158     6004   4637   7083   -254    288     62
ATOM   2100  CE1 PHE A 158      23.742  13.524 -12.159  1.00 53.21           C  
ANISOU 2100  CE1 PHE A 158     6924   5503   7790   -266    388     93
ATOM   2101  CE2 PHE A 158      23.396  15.479 -10.822  1.00 43.64           C  
ANISOU 2101  CE2 PHE A 158     5594   4245   6743   -262    332     87
ATOM   2102  CZ  PHE A 158      24.076  14.839 -11.804  1.00 50.83           C  
ANISOU 2102  CZ  PHE A 158     6545   5178   7591   -267    381    106
ATOM   2103  H   PHE A 158      19.430  11.221  -8.252  1.00  0.00           H  
ATOM   2104  HA  PHE A 158      22.258  11.353  -8.580  1.00  0.00           H  
ATOM   2105  HB3 PHE A 158      20.316  13.557  -9.373  1.00  0.00           H  
ATOM   2106  HB2 PHE A 158      20.562  12.020 -10.164  1.00  0.00           H  
ATOM   2107  HD1 PHE A 158      22.774  11.694 -11.523  1.00  0.00           H  
ATOM   2108  HD2 PHE A 158      21.775  15.351  -9.430  1.00  0.00           H  
ATOM   2109  HE1 PHE A 158      24.255  13.185 -13.047  1.00  0.00           H  
ATOM   2110  HE2 PHE A 158      23.513  16.542 -10.672  1.00  0.00           H  
ATOM   2111  HZ  PHE A 158      24.756  15.453 -12.376  1.00  0.00           H  
ATOM   2112  N   ALA A 159      21.036  13.555  -6.442  1.00 47.42           N  
ANISOU 2112  N   ALA A 159     6098   4767   7150   -224    188    -81
ATOM   2113  CA  ALA A 159      21.324  14.290  -5.186  1.00 52.54           C  
ANISOU 2113  CA  ALA A 159     6680   5407   7875   -224    183   -127
ATOM   2114  C   ALA A 159      22.078  13.467  -4.148  1.00 56.03           C  
ANISOU 2114  C   ALA A 159     7119   5882   8286   -214    164   -174
ATOM   2115  O   ALA A 159      23.091  13.838  -3.563  1.00 55.93           O  
ANISOU 2115  O   ALA A 159     7054   5879   8319   -217    164   -203
ATOM   2116  CB  ALA A 159      20.135  14.975  -4.609  1.00 47.36           C  
ANISOU 2116  CB  ALA A 159     5997   4732   7265   -238    167   -143
ATOM   2117  H   ALA A 159      20.064  13.409  -6.677  1.00  0.00           H  
ATOM   2118  HA  ALA A 159      21.962  15.090  -5.562  1.00  0.00           H  
ATOM   2119  HB1 ALA A 159      19.952  15.981  -4.988  1.00  0.00           H  
ATOM   2120  HB2 ALA A 159      19.189  14.505  -4.877  1.00  0.00           H  
ATOM   2121  HB3 ALA A 159      20.325  15.084  -3.541  1.00  0.00           H  
ATOM   2122  N   THR A 160      21.533  12.302  -3.937  1.00 56.98           N  
ANISOU 2122  N   THR A 160     7295   6024   8330   -207    143   -175
ATOM   2123  CA  THR A 160      22.140  11.332  -3.045  1.00 49.58           C  
ANISOU 2123  CA  THR A 160     6360   5116   7361   -193    123   -198
ATOM   2124  C   THR A 160      23.548  10.842  -3.496  1.00 54.73           C  
ANISOU 2124  C   THR A 160     6996   5768   8032   -157    150   -177
ATOM   2125  O   THR A 160      24.539  10.850  -2.755  1.00 51.32           O  
ANISOU 2125  O   THR A 160     6508   5363   7629   -149    136   -189
ATOM   2126  CB  THR A 160      21.233  10.086  -2.887  1.00 54.71           C  
ANISOU 2126  CB  THR A 160     7084   5776   7930   -195    104   -192
ATOM   2127  OG1 THR A 160      19.901  10.428  -2.526  1.00 50.36           O  
ANISOU 2127  OG1 THR A 160     6532   5236   7367   -229     81   -212
ATOM   2128  CG2 THR A 160      21.666   9.068  -1.815  1.00 47.87           C  
ANISOU 2128  CG2 THR A 160     6222   4932   7034   -176     81   -198
ATOM   2129  H   THR A 160      20.712  11.958  -4.414  1.00  0.00           H  
ATOM   2130  HA  THR A 160      22.307  11.859  -2.105  1.00  0.00           H  
ATOM   2131  HB  THR A 160      21.300   9.501  -3.804  1.00  0.00           H  
ATOM   2132  HG1 THR A 160      19.484  10.687  -3.352  1.00  0.00           H  
ATOM   2133 HG21 THR A 160      20.979   8.239  -1.648  1.00  0.00           H  
ATOM   2134 HG22 THR A 160      22.570   8.594  -2.196  1.00  0.00           H  
ATOM   2135 HG23 THR A 160      21.867   9.596  -0.883  1.00  0.00           H  
ATOM   2136  N   ALA A 161      23.711  10.566  -4.835  1.00 54.53           N  
ANISOU 2136  N   ALA A 161     7016   5719   7986   -139    192   -144
ATOM   2137  CA  ALA A 161      24.983  10.231  -5.533  1.00 50.46           C  
ANISOU 2137  CA  ALA A 161     6480   5199   7492   -100    235   -126
ATOM   2138  C   ALA A 161      26.018  11.403  -5.427  1.00 54.29           C  
ANISOU 2138  C   ALA A 161     6873   5697   8056   -110    245   -128
ATOM   2139  O   ALA A 161      27.072  11.218  -4.960  1.00 54.89           O  
ANISOU 2139  O   ALA A 161     6891   5798   8167    -84    250   -125
ATOM   2140  CB  ALA A 161      24.702   9.899  -7.015  1.00 44.01           C  
ANISOU 2140  CB  ALA A 161     5734   4356   6633    -97    290   -102
ATOM   2141  H   ALA A 161      22.881  10.627  -5.406  1.00  0.00           H  
ATOM   2142  HA  ALA A 161      25.190   9.291  -5.021  1.00  0.00           H  
ATOM   2143  HB1 ALA A 161      24.235  10.686  -7.608  1.00  0.00           H  
ATOM   2144  HB2 ALA A 161      25.534   9.406  -7.517  1.00  0.00           H  
ATOM   2145  HB3 ALA A 161      23.985   9.082  -6.931  1.00  0.00           H  
ATOM   2146  N   TYR A 162      25.531  12.614  -5.768  1.00 52.95           N  
ANISOU 2146  N   TYR A 162     6686   5511   7921   -149    247   -128
ATOM   2147  CA  TYR A 162      26.301  13.828  -5.509  1.00 52.76           C  
ANISOU 2147  CA  TYR A 162     6583   5487   7977   -172    257   -135
ATOM   2148  C   TYR A 162      26.800  14.132  -4.084  1.00 55.76           C  
ANISOU 2148  C   TYR A 162     6901   5904   8383   -185    216   -176
ATOM   2149  O   TYR A 162      28.006  14.491  -4.012  1.00 55.08           O  
ANISOU 2149  O   TYR A 162     6744   5846   8336   -187    222   -175
ATOM   2150  CB  TYR A 162      25.440  15.094  -5.949  1.00 46.60           C  
ANISOU 2150  CB  TYR A 162     5805   4666   7234   -209    261   -126
ATOM   2151  CG  TYR A 162      26.246  16.381  -5.942  1.00 50.07           C  
ANISOU 2151  CG  TYR A 162     6177   5087   7761   -241    280   -131
ATOM   2152  CD1 TYR A 162      26.700  17.017  -7.142  1.00 51.90           C  
ANISOU 2152  CD1 TYR A 162     6395   5306   8018   -248    327    -86
ATOM   2153  CD2 TYR A 162      26.352  17.119  -4.717  1.00 51.18           C  
ANISOU 2153  CD2 TYR A 162     6272   5223   7953   -275    256   -185
ATOM   2154  CE1 TYR A 162      27.451  18.206  -7.047  1.00 55.07           C  
ANISOU 2154  CE1 TYR A 162     6737   5687   8501   -287    347    -87
ATOM   2155  CE2 TYR A 162      27.096  18.331  -4.598  1.00 53.03           C  
ANISOU 2155  CE2 TYR A 162     6451   5431   8267   -317    277   -195
ATOM   2156  CZ  TYR A 162      27.750  18.800  -5.817  1.00 58.78           C  
ANISOU 2156  CZ  TYR A 162     7166   6144   9026   -323    321   -143
ATOM   2157  OH  TYR A 162      28.534  19.938  -5.793  1.00 60.42           O  
ANISOU 2157  OH  TYR A 162     7321   6322   9314   -373    343   -150
ATOM   2158  H   TYR A 162      24.556  12.646  -6.029  1.00  0.00           H  
ATOM   2159  HA  TYR A 162      27.121  13.754  -6.224  1.00  0.00           H  
ATOM   2160  HB3 TYR A 162      24.560  15.164  -5.309  1.00  0.00           H  
ATOM   2161  HB2 TYR A 162      25.126  14.915  -6.977  1.00  0.00           H  
ATOM   2162  HD1 TYR A 162      26.482  16.525  -8.079  1.00  0.00           H  
ATOM   2163  HD2 TYR A 162      26.037  16.658  -3.793  1.00  0.00           H  
ATOM   2164  HE1 TYR A 162      27.928  18.636  -7.916  1.00  0.00           H  
ATOM   2165  HE2 TYR A 162      27.311  18.780  -3.640  1.00  0.00           H  
ATOM   2166  HH  TYR A 162      28.635  20.338  -6.661  1.00  0.00           H  
ATOM   2167  N   ASP A 163      25.993  13.929  -3.057  1.00 51.85           N  
ANISOU 2167  N   ASP A 163     6426   5418   7856   -201    173   -211
ATOM   2168  CA  ASP A 163      26.453  13.898  -1.676  1.00 47.51           C  
ANISOU 2168  CA  ASP A 163     5826   4916   7308   -227    130   -253
ATOM   2169  C   ASP A 163      27.617  12.946  -1.462  1.00 56.75           C  
ANISOU 2169  C   ASP A 163     6977   6136   8451   -188    109   -224
ATOM   2170  O   ASP A 163      28.799  13.299  -1.357  1.00 56.41           O  
ANISOU 2170  O   ASP A 163     6857   6140   8435   -203     89   -226
ATOM   2171  CB  ASP A 163      25.349  13.837  -0.609  1.00 48.05           C  
ANISOU 2171  CB  ASP A 163     5931   4988   7338   -254     99   -295
ATOM   2172  CG  ASP A 163      25.808  14.212   0.743  1.00 63.12           C  
ANISOU 2172  CG  ASP A 163     7802   6958   9223   -293     53   -340
ATOM   2173  OD1 ASP A 163      26.207  15.367   0.904  1.00 65.47           O  
ANISOU 2173  OD1 ASP A 163     8044   7266   9565   -342     53   -382
ATOM   2174  OD2 ASP A 163      25.561  13.462   1.684  1.00 67.34           O1-
ANISOU 2174  OD2 ASP A 163     8365   7530   9689   -282     18   -331
ATOM   2175  H   ASP A 163      24.997  13.813  -3.182  1.00  0.00           H  
ATOM   2176  HA  ASP A 163      27.002  14.832  -1.554  1.00  0.00           H  
ATOM   2177  HB3 ASP A 163      24.902  12.843  -0.627  1.00  0.00           H  
ATOM   2178  HB2 ASP A 163      24.442  14.417  -0.778  1.00  0.00           H  
ATOM   2179  N   PHE A 164      27.280  11.687  -1.613  1.00 56.25           N  
ANISOU 2179  N   PHE A 164     6977   6058   8336   -139    116   -191
ATOM   2180  CA  PHE A 164      28.037  10.517  -1.200  1.00 50.75           C  
ANISOU 2180  CA  PHE A 164     6268   5392   7623    -90    100   -156
ATOM   2181  C   PHE A 164      29.415  10.526  -1.886  1.00 51.49           C  
ANISOU 2181  C   PHE A 164     6291   5498   7776    -52    137   -123
ATOM   2182  O   PHE A 164      30.361   9.902  -1.347  1.00 55.34           O  
ANISOU 2182  O   PHE A 164     6708   6036   8284    -29    109    -97
ATOM   2183  CB  PHE A 164      27.337   9.205  -1.547  1.00 48.73           C  
ANISOU 2183  CB  PHE A 164     6109   5095   7310    -48    115   -133
ATOM   2184  CG  PHE A 164      26.077   8.856  -0.734  1.00 50.56           C  
ANISOU 2184  CG  PHE A 164     6397   5337   7478    -79     69   -152
ATOM   2185  CD1 PHE A 164      25.413   9.830   0.116  1.00 54.94           C  
ANISOU 2185  CD1 PHE A 164     6924   5925   8025   -140     31   -196
ATOM   2186  CD2 PHE A 164      25.555   7.592  -0.857  1.00 58.69           C  
ANISOU 2186  CD2 PHE A 164     7510   6336   8454    -52     72   -129
ATOM   2187  CE1 PHE A 164      24.247   9.439   0.847  1.00 56.15           C  
ANISOU 2187  CE1 PHE A 164     7126   6093   8117   -170     -3   -215
ATOM   2188  CE2 PHE A 164      24.358   7.244  -0.225  1.00 51.24           C  
ANISOU 2188  CE2 PHE A 164     6616   5404   7449    -87     32   -142
ATOM   2189  CZ  PHE A 164      23.710   8.156   0.573  1.00 54.49           C  
ANISOU 2189  CZ  PHE A 164     6994   5861   7851   -145     -4   -183
ATOM   2190  H   PHE A 164      26.298  11.515  -1.771  1.00  0.00           H  
ATOM   2191  HA  PHE A 164      28.023  10.513  -0.110  1.00  0.00           H  
ATOM   2192  HB3 PHE A 164      28.044   8.401  -1.341  1.00  0.00           H  
ATOM   2193  HB2 PHE A 164      27.202   9.118  -2.625  1.00  0.00           H  
ATOM   2194  HD1 PHE A 164      25.791  10.821   0.320  1.00  0.00           H  
ATOM   2195  HD2 PHE A 164      25.965   6.921  -1.597  1.00  0.00           H  
ATOM   2196  HE1 PHE A 164      23.753  10.086   1.557  1.00  0.00           H  
ATOM   2197  HE2 PHE A 164      23.927   6.283  -0.462  1.00  0.00           H  
ATOM   2198  HZ  PHE A 164      22.811   7.833   1.077  1.00  0.00           H  
ATOM   2199  N   LEU A 165      29.430  10.851  -3.228  1.00 51.32           N  
ANISOU 2199  N   LEU A 165     6279   5437   7782    -48    200   -117
ATOM   2200  CA  LEU A 165      30.563  10.561  -4.052  1.00 52.75           C  
ANISOU 2200  CA  LEU A 165     6406   5626   8011     -6    256    -85
ATOM   2201  C   LEU A 165      31.368  11.873  -4.341  1.00 56.35           C  
ANISOU 2201  C   LEU A 165     6775   6105   8531    -54    270    -92
ATOM   2202  O   LEU A 165      32.215  11.881  -5.243  1.00 56.04           O  
ANISOU 2202  O   LEU A 165     6683   6077   8533    -29    323    -65
ATOM   2203  CB  LEU A 165      30.086   9.907  -5.364  1.00 56.63           C  
ANISOU 2203  CB  LEU A 165     6980   6063   8473     28    331    -72
ATOM   2204  CG  LEU A 165      29.210   8.675  -5.271  1.00 58.58           C  
ANISOU 2204  CG  LEU A 165     7332   6272   8654     61    329    -71
ATOM   2205  CD1 LEU A 165      28.330   8.440  -6.536  1.00 48.63           C  
ANISOU 2205  CD1 LEU A 165     6151   4965   7361     79    411    -68
ATOM   2206  CD2 LEU A 165      29.954   7.432  -4.990  1.00 52.94           C  
ANISOU 2206  CD2 LEU A 165     6587   5576   7954    121    303    -47
ATOM   2207  H   LEU A 165      28.623  11.351  -3.574  1.00  0.00           H  
ATOM   2208  HA  LEU A 165      31.194   9.831  -3.546  1.00  0.00           H  
ATOM   2209  HB3 LEU A 165      30.892   9.870  -6.097  1.00  0.00           H  
ATOM   2210  HB2 LEU A 165      29.524  10.741  -5.784  1.00  0.00           H  
ATOM   2211  HG  LEU A 165      28.466   8.739  -4.477  1.00  0.00           H  
ATOM   2212 HD11 LEU A 165      28.225   9.436  -6.966  1.00  0.00           H  
ATOM   2213 HD12 LEU A 165      28.809   7.833  -7.305  1.00  0.00           H  
ATOM   2214 HD13 LEU A 165      27.300   8.112  -6.401  1.00  0.00           H  
ATOM   2215 HD21 LEU A 165      29.604   6.934  -4.085  1.00  0.00           H  
ATOM   2216 HD22 LEU A 165      29.785   6.705  -5.784  1.00  0.00           H  
ATOM   2217 HD23 LEU A 165      31.000   7.731  -4.926  1.00  0.00           H  
ATOM   2218  N   TYR A 166      31.027  13.023  -3.689  1.00 54.36           N  
ANISOU 2218  N   TYR A 166     6508   5855   8290   -124    231   -129
ATOM   2219  CA  TYR A 166      31.473  14.387  -3.954  1.00 49.28           C  
ANISOU 2219  CA  TYR A 166     5804   5210   7709   -183    251   -141
ATOM   2220  C   TYR A 166      33.023  14.559  -4.163  1.00 52.92           C  
ANISOU 2220  C   TYR A 166     6157   5727   8222   -178    267   -115
ATOM   2221  O   TYR A 166      33.514  15.094  -5.174  1.00 53.73           O  
ANISOU 2221  O   TYR A 166     6228   5819   8369   -193    323    -97
ATOM   2222  CB  TYR A 166      31.114  15.169  -2.672  1.00 49.08           C  
ANISOU 2222  CB  TYR A 166     5771   5185   7694   -255    202   -197
ATOM   2223  CG  TYR A 166      31.252  16.700  -2.651  1.00 58.52           C  
ANISOU 2223  CG  TYR A 166     6917   6358   8959   -324    225   -216
ATOM   2224  CD1 TYR A 166      30.150  17.490  -3.093  1.00 59.33           C  
ANISOU 2224  CD1 TYR A 166     7066   6384   9092   -341    266   -210
ATOM   2225  CD2 TYR A 166      32.360  17.288  -2.068  1.00 54.77           C  
ANISOU 2225  CD2 TYR A 166     6347   5940   8522   -376    204   -233
ATOM   2226  CE1 TYR A 166      30.292  18.881  -3.108  1.00 61.67           C  
ANISOU 2226  CE1 TYR A 166     7325   6646   9461   -404    291   -221
ATOM   2227  CE2 TYR A 166      32.454  18.711  -2.117  1.00 60.11           C  
ANISOU 2227  CE2 TYR A 166     6986   6589   9264   -449    230   -253
ATOM   2228  CZ  TYR A 166      31.428  19.517  -2.671  1.00 65.61           C  
ANISOU 2228  CZ  TYR A 166     7739   7194   9997   -461    276   -248
ATOM   2229  OH  TYR A 166      31.404  20.874  -2.495  1.00 63.55           O  
ANISOU 2229  OH  TYR A 166     7446   6891   9809   -535    305   -262
ATOM   2230  H   TYR A 166      30.080  13.019  -3.338  1.00  0.00           H  
ATOM   2231  HA  TYR A 166      31.024  14.873  -4.820  1.00  0.00           H  
ATOM   2232  HB3 TYR A 166      31.606  14.810  -1.768  1.00  0.00           H  
ATOM   2233  HB2 TYR A 166      30.048  14.986  -2.539  1.00  0.00           H  
ATOM   2234  HD1 TYR A 166      29.216  17.070  -3.436  1.00  0.00           H  
ATOM   2235  HD2 TYR A 166      33.171  16.702  -1.660  1.00  0.00           H  
ATOM   2236  HE1 TYR A 166      29.556  19.570  -3.494  1.00  0.00           H  
ATOM   2237  HE2 TYR A 166      33.331  19.184  -1.700  1.00  0.00           H  
ATOM   2238  HH  TYR A 166      31.808  21.178  -1.680  1.00  0.00           H  
ATOM   2239  N   ASN A 167      33.774  13.912  -3.235  1.00 52.55           N  
ANISOU 2239  N   ASN A 167     6048   5749   8172   -158    218   -104
ATOM   2240  CA  ASN A 167      35.200  13.898  -3.113  1.00 53.88           C  
ANISOU 2240  CA  ASN A 167     6091   5987   8394   -160    220    -74
ATOM   2241  C   ASN A 167      35.860  13.125  -4.275  1.00 64.50           C  
ANISOU 2241  C   ASN A 167     7413   7328   9767    -74    295    -22
ATOM   2242  O   ASN A 167      36.973  13.494  -4.760  1.00 69.62           O  
ANISOU 2242  O   ASN A 167     7948   8031  10471    -72    315      7
ATOM   2243  CB  ASN A 167      35.702  13.388  -1.729  1.00 52.49           C  
ANISOU 2243  CB  ASN A 167     5847   5896   8201   -169    132    -66
ATOM   2244  CG  ASN A 167      35.332  14.255  -0.487  1.00 56.35           C  
ANISOU 2244  CG  ASN A 167     6349   6402   8660   -270     69   -131
ATOM   2245  OD1 ASN A 167      34.491  13.899   0.279  1.00 62.40           O  
ANISOU 2245  OD1 ASN A 167     7144   7198   9369   -277      7   -142
ATOM   2246  ND2 ASN A 167      36.155  15.240  -0.230  1.00 54.61           N  
ANISOU 2246  ND2 ASN A 167     6112   6159   8480   -354     91   -175
ATOM   2247  H   ASN A 167      33.355  13.428  -2.454  1.00  0.00           H  
ATOM   2248  HA  ASN A 167      35.540  14.921  -3.279  1.00  0.00           H  
ATOM   2249  HB3 ASN A 167      36.788  13.477  -1.771  1.00  0.00           H  
ATOM   2250  HB2 ASN A 167      35.354  12.364  -1.591  1.00  0.00           H  
ATOM   2251 HD22 ASN A 167      35.925  15.825   0.561  1.00  0.00           H  
ATOM   2252 HD21 ASN A 167      36.910  15.470  -0.861  1.00  0.00           H  
ATOM   2253  N   TYR A 168      35.147  12.096  -4.819  1.00 59.16           N  
ANISOU 2253  N   TYR A 168     6838   6589   9051    -11    342    -15
ATOM   2254  CA  TYR A 168      35.663  11.322  -6.024  1.00 60.82           C  
ANISOU 2254  CA  TYR A 168     7046   6783   9281     64    433     17
ATOM   2255  C   TYR A 168      35.437  11.958  -7.409  1.00 58.67           C  
ANISOU 2255  C   TYR A 168     6818   6469   9004     29    514      9
ATOM   2256  O   TYR A 168      36.024  11.461  -8.397  1.00 66.10           O  
ANISOU 2256  O   TYR A 168     7743   7409   9963     71    602     28
ATOM   2257  CB  TYR A 168      35.135   9.897  -6.041  1.00 58.02           C  
ANISOU 2257  CB  TYR A 168     6783   6381   8881    146    448     26
ATOM   2258  CG  TYR A 168      35.124   9.021  -4.781  1.00 62.95           C  
ANISOU 2258  CG  TYR A 168     7370   7040   9507    189    372     52
ATOM   2259  CD1 TYR A 168      33.876   8.484  -4.429  1.00 68.24           C  
ANISOU 2259  CD1 TYR A 168     7904   7782  10242    226    352    100
ATOM   2260  CD2 TYR A 168      36.264   8.899  -3.994  1.00 66.95           C  
ANISOU 2260  CD2 TYR A 168     7973   7516   9949    188    318     39
ATOM   2261  CE1 TYR A 168      33.706   7.705  -3.228  1.00 67.75           C  
ANISOU 2261  CE1 TYR A 168     7806   7759  10178    262    274    141
ATOM   2262  CE2 TYR A 168      36.201   8.115  -2.815  1.00 74.10           C  
ANISOU 2262  CE2 TYR A 168     8849   8455  10849    221    247     74
ATOM   2263  CZ  TYR A 168      34.927   7.495  -2.486  1.00 78.60           C  
ANISOU 2263  CZ  TYR A 168     9285   9096  11481    258    223    128
ATOM   2264  OH  TYR A 168      34.900   6.689  -1.318  1.00 90.04           O  
ANISOU 2264  OH  TYR A 168    10703  10586  12921    288    144    178
ATOM   2265  H   TYR A 168      34.143  12.065  -4.718  1.00  0.00           H  
ATOM   2266  HA  TYR A 168      36.734  11.186  -5.875  1.00  0.00           H  
ATOM   2267  HB3 TYR A 168      35.627   9.216  -6.735  1.00  0.00           H  
ATOM   2268  HB2 TYR A 168      34.095   9.951  -6.364  1.00  0.00           H  
ATOM   2269  HD1 TYR A 168      33.034   8.730  -5.058  1.00  0.00           H  
ATOM   2270  HD2 TYR A 168      37.120   9.472  -4.317  1.00  0.00           H  
ATOM   2271  HE1 TYR A 168      32.725   7.426  -2.872  1.00  0.00           H  
ATOM   2272  HE2 TYR A 168      37.171   7.979  -2.358  1.00  0.00           H  
ATOM   2273  HH  TYR A 168      35.660   6.707  -0.732  1.00  0.00           H  
ATOM   2274  N   LEU A 169      34.585  12.974  -7.496  1.00 57.31           N  
ANISOU 2274  N   LEU A 169     6701   6264   8811    -46    490    -16
ATOM   2275  CA  LEU A 169      34.235  13.725  -8.712  1.00 57.77           C  
ANISOU 2275  CA  LEU A 169     6805   6283   8860    -83    555     -7
ATOM   2276  C   LEU A 169      35.203  14.892  -8.797  1.00 56.83           C  
ANISOU 2276  C   LEU A 169     6586   6197   8809   -136    587      9
ATOM   2277  O   LEU A 169      35.791  15.322  -7.788  1.00 66.02           O  
ANISOU 2277  O   LEU A 169     7654   7405  10025   -171    540      0
ATOM   2278  CB  LEU A 169      32.774  14.214  -8.409  1.00 58.77           C  
ANISOU 2278  CB  LEU A 169     7021   6358   8953   -134    514    -23
ATOM   2279  CG  LEU A 169      31.716  13.120  -8.174  1.00 56.37           C  
ANISOU 2279  CG  LEU A 169     6813   6026   8578   -101    476    -40
ATOM   2280  CD1 LEU A 169      30.533  13.740  -7.416  1.00 48.15           C  
ANISOU 2280  CD1 LEU A 169     5822   4947   7526   -153    430    -54
ATOM   2281  CD2 LEU A 169      31.317  12.469  -9.454  1.00 47.77           C  
ANISOU 2281  CD2 LEU A 169     5808   4916   7428    -60    541    -25
ATOM   2282  H   LEU A 169      34.294  13.443  -6.651  1.00  0.00           H  
ATOM   2283  HA  LEU A 169      34.259  13.124  -9.621  1.00  0.00           H  
ATOM   2284  HB3 LEU A 169      32.418  14.887  -9.190  1.00  0.00           H  
ATOM   2285  HB2 LEU A 169      32.889  14.874  -7.548  1.00  0.00           H  
ATOM   2286  HG  LEU A 169      32.241  12.368  -7.584  1.00  0.00           H  
ATOM   2287 HD11 LEU A 169      30.679  14.785  -7.144  1.00  0.00           H  
ATOM   2288 HD12 LEU A 169      29.605  13.717  -7.989  1.00  0.00           H  
ATOM   2289 HD13 LEU A 169      30.458  13.286  -6.428  1.00  0.00           H  
ATOM   2290 HD21 LEU A 169      30.279  12.193  -9.265  1.00  0.00           H  
ATOM   2291 HD22 LEU A 169      31.495  13.103 -10.322  1.00  0.00           H  
ATOM   2292 HD23 LEU A 169      31.720  11.475  -9.648  1.00  0.00           H  
ATOM   2293  N   SER A 170      35.390  15.392  -9.994  1.00 50.86           N  
ANISOU 2293  N   SER A 170     5853   5424   8046   -152    668     33
ATOM   2294  CA  SER A 170      36.254  16.529 -10.333  1.00 57.12           C  
ANISOU 2294  CA  SER A 170     6568   6237   8897   -218    703     53
ATOM   2295  C   SER A 170      35.610  17.875  -9.845  1.00 60.97           C  
ANISOU 2295  C   SER A 170     7076   6679   9410   -302    650     42
ATOM   2296  O   SER A 170      34.447  17.827  -9.457  1.00 63.29           O  
ANISOU 2296  O   SER A 170     7451   6923   9671   -302    602     26
ATOM   2297  CB  SER A 170      36.655  16.566 -11.875  1.00 58.21           C  
ANISOU 2297  CB  SER A 170     6738   6372   9008   -221    807     86
ATOM   2298  OG  SER A 170      35.474  16.799 -12.713  1.00 56.15           O  
ANISOU 2298  OG  SER A 170     6599   6055   8680   -246    810     98
ATOM   2299  H   SER A 170      35.004  14.976 -10.829  1.00  0.00           H  
ATOM   2300  HA  SER A 170      37.214  16.547  -9.815  1.00  0.00           H  
ATOM   2301  HB3 SER A 170      37.059  15.590 -12.146  1.00  0.00           H  
ATOM   2302  HB2 SER A 170      37.414  17.331 -12.043  1.00  0.00           H  
ATOM   2303  HG  SER A 170      35.577  16.475 -13.611  1.00  0.00           H  
ATOM   2304  N   LYS A 171      36.392  18.974  -9.907  1.00 60.92           N  
ANISOU 2304  N   LYS A 171     6992   6684   9470   -374    664     52
ATOM   2305  CA  LYS A 171      35.941  20.325  -9.558  1.00 62.79           C  
ANISOU 2305  CA  LYS A 171     7252   6858   9746   -455    631     41
ATOM   2306  C   LYS A 171      34.906  20.829 -10.598  1.00 62.72           C  
ANISOU 2306  C   LYS A 171     7352   6776   9702   -459    655     80
ATOM   2307  O   LYS A 171      33.864  21.320 -10.099  1.00 60.08           O  
ANISOU 2307  O   LYS A 171     7075   6379   9375   -472    610     67
ATOM   2308  CB  LYS A 171      37.072  21.314  -9.504  1.00 72.59           C  
ANISOU 2308  CB  LYS A 171     8399   8118  11064   -540    657     51
ATOM   2309  CG  LYS A 171      38.072  21.286  -8.402  1.00 89.64           C  
ANISOU 2309  CG  LYS A 171    10441  10358  13261   -561    615     16
ATOM   2310  CD  LYS A 171      37.516  21.174  -6.951  1.00102.28           C  
ANISOU 2310  CD  LYS A 171    12054  11933  14873   -605    533    -48
ATOM   2311  CE  LYS A 171      36.571  22.330  -6.495  1.00107.25           C  
ANISOU 2311  CE  LYS A 171    12629  12650  15473   -563    469    -74
ATOM   2312  NZ  LYS A 171      35.806  21.906  -5.296  1.00106.55           N1+
ANISOU 2312  NZ  LYS A 171    12596  12532  15357   -579    397   -134
ATOM   2313  H   LYS A 171      37.375  18.886 -10.122  1.00  0.00           H  
ATOM   2314  HA  LYS A 171      35.478  20.233  -8.576  1.00  0.00           H  
ATOM   2315  HB3 LYS A 171      36.712  22.341  -9.432  1.00  0.00           H  
ATOM   2316  HB2 LYS A 171      37.654  21.370 -10.424  1.00  0.00           H  
ATOM   2317  HG3 LYS A 171      38.778  22.107  -8.530  1.00  0.00           H  
ATOM   2318  HG2 LYS A 171      38.716  20.421  -8.563  1.00  0.00           H  
ATOM   2319  HD3 LYS A 171      38.200  20.845  -6.168  1.00  0.00           H  
ATOM   2320  HD2 LYS A 171      36.810  20.344  -6.908  1.00  0.00           H  
ATOM   2321  HE3 LYS A 171      35.860  22.609  -7.272  1.00  0.00           H  
ATOM   2322  HE2 LYS A 171      37.066  23.256  -6.204  1.00  0.00           H  
ATOM   2323  HZ1 LYS A 171      35.263  21.082  -5.511  1.00  0.00           H  
ATOM   2324  HZ2 LYS A 171      36.430  21.679  -4.534  1.00  0.00           H  
ATOM   2325  HZ3 LYS A 171      35.076  22.551  -5.031  1.00  0.00           H  
ATOM   2326  N   THR A 172      35.076  20.574 -11.901  1.00 57.48           N  
ANISOU 2326  N   THR A 172     6714   6128   8998   -448    726    129
ATOM   2327  CA  THR A 172      34.030  20.859 -12.919  1.00 61.94           C  
ANISOU 2327  CA  THR A 172     7378   6643   9512   -459    744    179
ATOM   2328  C   THR A 172      32.689  20.111 -12.667  1.00 63.04           C  
ANISOU 2328  C   THR A 172     7603   6759   9590   -409    690    160
ATOM   2329  O   THR A 172      31.676  20.762 -12.654  1.00 62.24           O  
ANISOU 2329  O   THR A 172     7555   6602   9491   -428    653    183
ATOM   2330  CB  THR A 172      34.557  20.540 -14.337  1.00 68.71           C  
ANISOU 2330  CB  THR A 172     8252   7544  10311   -458    834    221
ATOM   2331  OG1 THR A 172      35.765  21.225 -14.580  1.00 66.80           O  
ANISOU 2331  OG1 THR A 172     7926   7327  10129   -513    888    244
ATOM   2332  CG2 THR A 172      33.644  20.702 -15.512  1.00 72.48           C  
ANISOU 2332  CG2 THR A 172     8834   7989  10717   -482    843    280
ATOM   2333  H   THR A 172      35.937  20.273 -12.337  1.00  0.00           H  
ATOM   2334  HA  THR A 172      33.927  21.944 -12.926  1.00  0.00           H  
ATOM   2335  HB  THR A 172      34.893  19.503 -14.342  1.00  0.00           H  
ATOM   2336  HG1 THR A 172      36.502  20.686 -14.284  1.00  0.00           H  
ATOM   2337 HG21 THR A 172      32.662  20.305 -15.255  1.00  0.00           H  
ATOM   2338 HG22 THR A 172      33.358  21.694 -15.862  1.00  0.00           H  
ATOM   2339 HG23 THR A 172      34.029  20.157 -16.374  1.00  0.00           H  
ATOM   2340  N   GLN A 173      32.713  18.787 -12.363  1.00 56.11           N  
ANISOU 2340  N   GLN A 173     6734   5922   8663   -344    687    122
ATOM   2341  CA  GLN A 173      31.628  17.853 -11.927  1.00 57.12           C  
ANISOU 2341  CA  GLN A 173     6942   6031   8729   -305    638    103
ATOM   2342  C   GLN A 173      30.892  18.359 -10.655  1.00 54.42           C  
ANISOU 2342  C   GLN A 173     6587   5656   8433   -316    560     67
ATOM   2343  O   GLN A 173      29.657  18.463 -10.697  1.00 60.10           O  
ANISOU 2343  O   GLN A 173     7369   6341   9128   -315    522     73
ATOM   2344  CB  GLN A 173      32.172  16.367 -11.809  1.00 56.40           C  
ANISOU 2344  CB  GLN A 173     6862   5979   8589   -235    655     70
ATOM   2345  CG  GLN A 173      32.410  15.678 -13.124  1.00 51.27           C  
ANISOU 2345  CG  GLN A 173     6250   5350   7880   -219    745     90
ATOM   2346  CD  GLN A 173      33.113  14.350 -13.037  1.00 62.94           C  
ANISOU 2346  CD  GLN A 173     7718   6851   9344   -143    779     57
ATOM   2347  OE1 GLN A 173      33.825  14.125 -12.093  1.00 66.00           O  
ANISOU 2347  OE1 GLN A 173     8021   7263   9793   -106    752     40
ATOM   2348  NE2 GLN A 173      33.062  13.557 -14.085  1.00 58.39           N  
ANISOU 2348  NE2 GLN A 173     7229   6267   8688   -121    840     50
ATOM   2349  H   GLN A 173      33.596  18.327 -12.536  1.00  0.00           H  
ATOM   2350  HA  GLN A 173      30.889  17.835 -12.728  1.00  0.00           H  
ATOM   2351  HB3 GLN A 173      31.495  15.739 -11.230  1.00  0.00           H  
ATOM   2352  HB2 GLN A 173      33.193  16.449 -11.435  1.00  0.00           H  
ATOM   2353  HG3 GLN A 173      33.056  16.277 -13.766  1.00  0.00           H  
ATOM   2354  HG2 GLN A 173      31.471  15.468 -13.636  1.00  0.00           H  
ATOM   2355 HE22 GLN A 173      33.580  12.690 -14.127  1.00  0.00           H  
ATOM   2356 HE21 GLN A 173      32.621  13.835 -14.951  1.00  0.00           H  
ATOM   2357  N   GLN A 174      31.598  18.711  -9.582  1.00 52.69           N  
ANISOU 2357  N   GLN A 174     6285   5454   8280   -333    538     29
ATOM   2358  CA  GLN A 174      30.926  19.439  -8.480  1.00 63.71           C  
ANISOU 2358  CA  GLN A 174     7670   6821   9714   -356    476    -18
ATOM   2359  C   GLN A 174      30.247  20.785  -8.870  1.00 62.48           C  
ANISOU 2359  C   GLN A 174     7548   6586   9605   -399    476      4
ATOM   2360  O   GLN A 174      29.149  21.044  -8.373  1.00 65.33           O  
ANISOU 2360  O   GLN A 174     7943   6908   9971   -394    437    -20
ATOM   2361  CB  GLN A 174      31.971  19.789  -7.394  1.00 58.78           C  
ANISOU 2361  CB  GLN A 174     6950   6238   9146   -391    457    -60
ATOM   2362  CG  GLN A 174      32.452  18.571  -6.561  1.00 64.08           C  
ANISOU 2362  CG  GLN A 174     7582   6986   9781   -341    431    -79
ATOM   2363  CD  GLN A 174      33.832  18.871  -5.904  1.00 61.75           C  
ANISOU 2363  CD  GLN A 174     7176   6753   9535   -383    411   -100
ATOM   2364  OE1 GLN A 174      34.229  20.017  -5.821  1.00 63.60           O  
ANISOU 2364  OE1 GLN A 174     7361   6975   9829   -453    431   -102
ATOM   2365  NE2 GLN A 174      34.528  17.790  -5.366  1.00 60.36           N  
ANISOU 2365  NE2 GLN A 174     6956   6644   9333   -347    367   -111
ATOM   2366  H   GLN A 174      32.594  18.551  -9.626  1.00  0.00           H  
ATOM   2367  HA  GLN A 174      30.152  18.845  -7.995  1.00  0.00           H  
ATOM   2368  HB3 GLN A 174      31.550  20.471  -6.655  1.00  0.00           H  
ATOM   2369  HB2 GLN A 174      32.779  20.415  -7.773  1.00  0.00           H  
ATOM   2370  HG3 GLN A 174      32.551  17.682  -7.184  1.00  0.00           H  
ATOM   2371  HG2 GLN A 174      31.683  18.422  -5.803  1.00  0.00           H  
ATOM   2372 HE22 GLN A 174      35.342  17.918  -4.782  1.00  0.00           H  
ATOM   2373 HE21 GLN A 174      33.966  16.953  -5.314  1.00  0.00           H  
ATOM   2374  N   GLU A 175      30.823  21.618  -9.742  1.00 53.90           N  
ANISOU 2374  N   GLU A 175     6447   5473   8558   -440    522     57
ATOM   2375  CA  GLU A 175      30.221  22.830 -10.239  1.00 60.52           C  
ANISOU 2375  CA  GLU A 175     7315   6225   9453   -475    525     97
ATOM   2376  C   GLU A 175      28.945  22.493 -11.101  1.00 60.38           C  
ANISOU 2376  C   GLU A 175     7375   6194   9373   -444    519    163
ATOM   2377  O   GLU A 175      27.824  22.913 -10.705  1.00 68.45           O  
ANISOU 2377  O   GLU A 175     8426   7164  10417   -432    486    171
ATOM   2378  CB  GLU A 175      31.261  23.772 -10.882  1.00 59.37           C  
ANISOU 2378  CB  GLU A 175     7129   6055   9372   -538    574    139
ATOM   2379  CG  GLU A 175      30.752  24.906 -11.832  1.00 80.47           C  
ANISOU 2379  CG  GLU A 175     9722   8739  12113   -589    574     76
ATOM   2380  CD  GLU A 175      31.819  25.760 -12.439  1.00 99.09           C  
ANISOU 2380  CD  GLU A 175    12030  11104  14514   -653    630    120
ATOM   2381  OE1 GLU A 175      31.466  26.880 -12.784  1.00104.97           O  
ANISOU 2381  OE1 GLU A 175    12811  11828  15244   -661    671    203
ATOM   2382  OE2 GLU A 175      32.942  25.326 -12.725  1.00104.47           O1-
ANISOU 2382  OE2 GLU A 175    12635  11821  15239   -701    632     75
ATOM   2383  H   GLU A 175      31.604  21.284 -10.289  1.00  0.00           H  
ATOM   2384  HA  GLU A 175      29.809  23.303  -9.348  1.00  0.00           H  
ATOM   2385  HB3 GLU A 175      31.941  23.076 -11.373  1.00  0.00           H  
ATOM   2386  HB2 GLU A 175      32.014  24.182 -10.209  1.00  0.00           H  
ATOM   2387  HG3 GLU A 175      29.922  25.403 -11.330  1.00  0.00           H  
ATOM   2388  HG2 GLU A 175      30.220  24.486 -12.686  1.00  0.00           H  
ATOM   2389  N   LYS A 176      29.085  21.750 -12.258  1.00 50.77           N  
ANISOU 2389  N   LYS A 176     6187   5029   8075   -434    554    208
ATOM   2390  CA  LYS A 176      28.057  21.371 -13.184  1.00 51.32           C  
ANISOU 2390  CA  LYS A 176     6330   5099   8070   -427    548    276
ATOM   2391  C   LYS A 176      26.985  20.515 -12.600  1.00 57.29           C  
ANISOU 2391  C   LYS A 176     7129   5863   8776   -384    493    242
ATOM   2392  O   LYS A 176      25.838  20.815 -12.882  1.00 63.10           O  
ANISOU 2392  O   LYS A 176     7899   6573   9502   -384    460    291
ATOM   2393  CB  LYS A 176      28.678  20.905 -14.509  1.00 64.20           C  
ANISOU 2393  CB  LYS A 176     7991   6792   9610   -435    606    309
ATOM   2394  CG  LYS A 176      29.029  19.391 -14.584  1.00 94.19           C  
ANISOU 2394  CG  LYS A 176    11876  10617  13297   -436    596    356
ATOM   2395  CD  LYS A 176      29.706  18.881 -15.914  1.00100.58           C  
ANISOU 2395  CD  LYS A 176    12719  11486  14010   -451    670    366
ATOM   2396  CE  LYS A 176      29.936  17.365 -15.984  1.00 99.20           C  
ANISOU 2396  CE  LYS A 176    12554  11347  13792   -397    692    282
ATOM   2397  NZ  LYS A 176      30.088  16.855 -17.414  1.00 99.32           N1+
ANISOU 2397  NZ  LYS A 176    12564  11405  13768   -397    787    268
ATOM   2398  H   LYS A 176      29.991  21.356 -12.469  1.00  0.00           H  
ATOM   2399  HA  LYS A 176      27.637  22.303 -13.561  1.00  0.00           H  
ATOM   2400  HB3 LYS A 176      29.385  21.669 -14.834  1.00  0.00           H  
ATOM   2401  HB2 LYS A 176      27.776  20.983 -15.115  1.00  0.00           H  
ATOM   2402  HG3 LYS A 176      28.112  18.815 -14.462  1.00  0.00           H  
ATOM   2403  HG2 LYS A 176      29.758  19.134 -13.816  1.00  0.00           H  
ATOM   2404  HD3 LYS A 176      30.681  19.330 -16.101  1.00  0.00           H  
ATOM   2405  HD2 LYS A 176      29.047  19.040 -16.767  1.00  0.00           H  
ATOM   2406  HE3 LYS A 176      29.056  16.918 -15.521  1.00  0.00           H  
ATOM   2407  HE2 LYS A 176      30.857  17.125 -15.454  1.00  0.00           H  
ATOM   2408  HZ1 LYS A 176      29.391  17.353 -17.950  1.00  0.00           H  
ATOM   2409  HZ2 LYS A 176      30.933  17.022 -17.942  1.00  0.00           H  
ATOM   2410  HZ3 LYS A 176      30.100  15.846 -17.456  1.00  0.00           H  
ATOM   2411  N   PHE A 177      27.298  19.466 -11.775  1.00 50.97           N  
ANISOU 2411  N   PHE A 177     6321   5102   7946   -348    482    168
ATOM   2412  CA  PHE A 177      26.231  18.529 -11.302  1.00 53.44           C  
ANISOU 2412  CA  PHE A 177     6675   5423   8207   -315    433    136
ATOM   2413  C   PHE A 177      25.305  19.283 -10.290  1.00 58.26           C  
ANISOU 2413  C   PHE A 177     7261   5984   8890   -317    389    112
ATOM   2414  O   PHE A 177      24.149  19.039 -10.265  1.00 54.37           O  
ANISOU 2414  O   PHE A 177     6801   5488   8368   -302    352    117
ATOM   2415  CB  PHE A 177      26.796  17.212 -10.728  1.00 47.27           C  
ANISOU 2415  CB  PHE A 177     5890   4686   7383   -277    432     72
ATOM   2416  CG  PHE A 177      27.657  16.339 -11.658  1.00 44.99           C  
ANISOU 2416  CG  PHE A 177     5637   4436   7021   -261    485     86
ATOM   2417  CD1 PHE A 177      27.218  16.121 -12.983  1.00 50.42           C  
ANISOU 2417  CD1 PHE A 177     6369   5129   7660   -291    526    143
ATOM   2418  CD2 PHE A 177      28.507  15.365 -11.115  1.00 48.68           C  
ANISOU 2418  CD2 PHE A 177     6095   4933   7469   -216    497     42
ATOM   2419  CE1 PHE A 177      27.746  15.130 -13.774  1.00 54.04           C  
ANISOU 2419  CE1 PHE A 177     6866   5620   8047   -281    589    141
ATOM   2420  CE2 PHE A 177      28.911  14.331 -11.898  1.00 53.76           C  
ANISOU 2420  CE2 PHE A 177     6772   5597   8058   -193    560     46
ATOM   2421  CZ  PHE A 177      28.642  14.189 -13.246  1.00 50.17           C  
ANISOU 2421  CZ  PHE A 177     6367   5146   7550   -228    612     87
ATOM   2422  H   PHE A 177      28.213  19.218 -11.427  1.00  0.00           H  
ATOM   2423  HA  PHE A 177      25.484  18.239 -12.040  1.00  0.00           H  
ATOM   2424  HB3 PHE A 177      25.873  16.661 -10.545  1.00  0.00           H  
ATOM   2425  HB2 PHE A 177      27.222  17.463  -9.757  1.00  0.00           H  
ATOM   2426  HD1 PHE A 177      26.572  16.844 -13.460  1.00  0.00           H  
ATOM   2427  HD2 PHE A 177      28.727  15.422 -10.059  1.00  0.00           H  
ATOM   2428  HE1 PHE A 177      27.306  15.070 -14.758  1.00  0.00           H  
ATOM   2429  HE2 PHE A 177      29.613  13.602 -11.522  1.00  0.00           H  
ATOM   2430  HZ  PHE A 177      29.081  13.414 -13.858  1.00  0.00           H  
ATOM   2431  N   LEU A 178      25.845  20.251  -9.544  1.00 59.40           N  
ANISOU 2431  N   LEU A 178     7348   6092   9130   -340    397     80
ATOM   2432  CA  LEU A 178      25.082  21.261  -8.794  1.00 54.86           C  
ANISOU 2432  CA  LEU A 178     6756   5458   8632   -345    373     45
ATOM   2433  C   LEU A 178      24.057  21.959  -9.661  1.00 55.21           C  
ANISOU 2433  C   LEU A 178     6819   5441   8718   -344    372    124
ATOM   2434  O   LEU A 178      22.994  22.129  -9.138  1.00 62.42           O  
ANISOU 2434  O   LEU A 178     7738   6327   9654   -322    346    117
ATOM   2435  CB  LEU A 178      25.962  22.287  -8.028  1.00 57.43           C  
ANISOU 2435  CB  LEU A 178     7023   5752   9044   -385    390    -13
ATOM   2436  CG  LEU A 178      25.421  22.836  -6.668  1.00 50.98           C  
ANISOU 2436  CG  LEU A 178     6194   4878   8299   -396    377    -82
ATOM   2437  CD1 LEU A 178      24.342  23.934  -6.802  1.00 52.48           C  
ANISOU 2437  CD1 LEU A 178     6396   5123   8419   -371    338   -148
ATOM   2438  CD2 LEU A 178      24.975  21.728  -5.709  1.00 49.74           C  
ANISOU 2438  CD2 LEU A 178     5989   4685   8223   -457    400   -140
ATOM   2439  H   LEU A 178      26.807  20.501  -9.721  1.00  0.00           H  
ATOM   2440  HA  LEU A 178      24.463  20.646  -8.141  1.00  0.00           H  
ATOM   2441  HB3 LEU A 178      26.095  23.180  -8.639  1.00  0.00           H  
ATOM   2442  HB2 LEU A 178      26.973  21.928  -7.834  1.00  0.00           H  
ATOM   2443  HG  LEU A 178      26.210  23.437  -6.215  1.00  0.00           H  
ATOM   2444 HD11 LEU A 178      24.328  24.619  -5.955  1.00  0.00           H  
ATOM   2445 HD12 LEU A 178      24.450  24.567  -7.683  1.00  0.00           H  
ATOM   2446 HD13 LEU A 178      23.344  23.505  -6.892  1.00  0.00           H  
ATOM   2447 HD21 LEU A 178      25.684  20.904  -5.787  1.00  0.00           H  
ATOM   2448 HD22 LEU A 178      24.785  22.084  -4.696  1.00  0.00           H  
ATOM   2449 HD23 LEU A 178      24.054  21.179  -5.908  1.00  0.00           H  
ATOM   2450  N   GLU A 179      24.364  22.334 -10.904  1.00 47.50           N  
ANISOU 2450  N   GLU A 179     5847   4446   7754   -368    400    208
ATOM   2451  CA  GLU A 179      23.486  23.206 -11.728  1.00 59.52           C  
ANISOU 2451  CA  GLU A 179     7386   5920   9311   -367    392    309
ATOM   2452  C   GLU A 179      22.288  22.350 -12.193  1.00 61.44           C  
ANISOU 2452  C   GLU A 179     7671   6217   9459   -342    350    351
ATOM   2453  O   GLU A 179      21.233  22.858 -12.438  1.00 58.23           O  
ANISOU 2453  O   GLU A 179     7258   5775   9090   -325    322    408
ATOM   2454  CB  GLU A 179      24.205  23.748 -12.883  1.00 66.50           C  
ANISOU 2454  CB  GLU A 179     8273   6792  10202   -407    428    400
ATOM   2455  CG  GLU A 179      25.554  24.398 -12.569  1.00 92.34           C  
ANISOU 2455  CG  GLU A 179    11502  10003  13579   -446    469    373
ATOM   2456  CD  GLU A 179      26.218  25.061 -13.730  1.00111.98           C  
ANISOU 2456  CD  GLU A 179    13995  12472  16080   -492    505    478
ATOM   2457  OE1 GLU A 179      27.333  25.567 -13.592  1.00115.61           O  
ANISOU 2457  OE1 GLU A 179    14489  12938  16499   -490    489    586
ATOM   2458  OE2 GLU A 179      25.703  25.112 -14.884  1.00114.55           O1-
ANISOU 2458  OE2 GLU A 179    14289  12785  16450   -536    547    458
ATOM   2459  H   GLU A 179      25.225  22.063 -11.359  1.00  0.00           H  
ATOM   2460  HA  GLU A 179      23.030  23.948 -11.073  1.00  0.00           H  
ATOM   2461  HB3 GLU A 179      23.598  24.408 -13.503  1.00  0.00           H  
ATOM   2462  HB2 GLU A 179      24.525  22.948 -13.549  1.00  0.00           H  
ATOM   2463  HG3 GLU A 179      26.253  23.756 -12.033  1.00  0.00           H  
ATOM   2464  HG2 GLU A 179      25.326  25.156 -11.820  1.00  0.00           H  
ATOM   2465  N   VAL A 180      22.587  21.092 -12.475  1.00 56.85           N  
ANISOU 2465  N   VAL A 180     7128   5716   8756   -342    349    327
ATOM   2466  CA  VAL A 180      21.645  20.026 -12.857  1.00 53.15           C  
ANISOU 2466  CA  VAL A 180     6707   5301   8186   -334    311    355
ATOM   2467  C   VAL A 180      20.673  19.751 -11.659  1.00 53.51           C  
ANISOU 2467  C   VAL A 180     6737   5339   8255   -302    272    298
ATOM   2468  O   VAL A 180      19.484  19.860 -11.889  1.00 48.41           O  
ANISOU 2468  O   VAL A 180     6096   4703   7596   -295    234    347
ATOM   2469  CB  VAL A 180      22.344  18.696 -13.183  1.00 57.04           C  
ANISOU 2469  CB  VAL A 180     7253   5864   8554   -344    333    327
ATOM   2470  CG1 VAL A 180      21.395  17.518 -13.508  1.00 46.17           C  
ANISOU 2470  CG1 VAL A 180     5929   4537   7078   -340    294    318
ATOM   2471  CG2 VAL A 180      23.320  18.912 -14.389  1.00 45.50           C  
ANISOU 2471  CG2 VAL A 180     5818   4426   7046   -384    374    400
ATOM   2472  H   VAL A 180      23.546  20.789 -12.388  1.00  0.00           H  
ATOM   2473  HA  VAL A 180      21.064  20.340 -13.724  1.00  0.00           H  
ATOM   2474  HB  VAL A 180      23.046  18.501 -12.373  1.00  0.00           H  
ATOM   2475 HG11 VAL A 180      20.983  17.138 -12.574  1.00  0.00           H  
ATOM   2476 HG12 VAL A 180      20.543  17.711 -14.160  1.00  0.00           H  
ATOM   2477 HG13 VAL A 180      21.905  16.705 -14.025  1.00  0.00           H  
ATOM   2478 HG21 VAL A 180      23.638  19.955 -14.402  1.00  0.00           H  
ATOM   2479 HG22 VAL A 180      24.180  18.268 -14.209  1.00  0.00           H  
ATOM   2480 HG23 VAL A 180      22.957  18.645 -15.382  1.00  0.00           H  
ATOM   2481  N   ILE A 181      21.121  19.567 -10.433  1.00 50.09           N  
ANISOU 2481  N   ILE A 181     6280   4897   7854   -287    280    198
ATOM   2482  CA  ILE A 181      20.250  19.550  -9.298  1.00 52.02           C  
ANISOU 2482  CA  ILE A 181     6509   5137   8118   -265    252    136
ATOM   2483  C   ILE A 181      19.496  20.835  -9.057  1.00 60.25           C  
ANISOU 2483  C   ILE A 181     7509   6107   9277   -253    252    163
ATOM   2484  O   ILE A 181      18.275  20.757  -8.940  1.00 59.07           O  
ANISOU 2484  O   ILE A 181     7350   5962   9133   -233    228    167
ATOM   2485  CB  ILE A 181      21.072  19.217  -7.992  1.00 49.67           C  
ANISOU 2485  CB  ILE A 181     6194   4852   7825   -265    260     31
ATOM   2486  CG1 ILE A 181      21.732  17.858  -8.082  1.00 51.55           C  
ANISOU 2486  CG1 ILE A 181     6472   5155   7958   -260    258     15
ATOM   2487  CG2 ILE A 181      20.242  19.190  -6.630  1.00 46.92           C  
ANISOU 2487  CG2 ILE A 181     5829   4498   7499   -254    240    -37
ATOM   2488  CD1 ILE A 181      22.940  17.692  -7.202  1.00 53.98           C  
ANISOU 2488  CD1 ILE A 181     6750   5483   8275   -258    262    -59
ATOM   2489  H   ILE A 181      22.119  19.521 -10.287  1.00  0.00           H  
ATOM   2490  HA  ILE A 181      19.504  18.777  -9.484  1.00  0.00           H  
ATOM   2491  HB  ILE A 181      21.864  19.965  -7.955  1.00  0.00           H  
ATOM   2492 HG13 ILE A 181      22.142  17.622  -9.064  1.00  0.00           H  
ATOM   2493 HG12 ILE A 181      20.940  17.158  -7.816  1.00  0.00           H  
ATOM   2494 HG21 ILE A 181      20.755  18.921  -5.706  1.00  0.00           H  
ATOM   2495 HG22 ILE A 181      19.756  20.137  -6.393  1.00  0.00           H  
ATOM   2496 HG23 ILE A 181      19.428  18.465  -6.660  1.00  0.00           H  
ATOM   2497 HD11 ILE A 181      22.715  17.946  -6.166  1.00  0.00           H  
ATOM   2498 HD12 ILE A 181      23.219  16.641  -7.121  1.00  0.00           H  
ATOM   2499 HD13 ILE A 181      23.804  18.230  -7.591  1.00  0.00           H  
ATOM   2500  N   ALA A 182      20.144  22.027  -9.126  1.00 52.14           N  
ANISOU 2500  N   ALA A 182     6454   5008   8350   -264    285    184
ATOM   2501  CA  ALA A 182      19.454  23.317  -8.970  1.00 59.86           C  
ANISOU 2501  CA  ALA A 182     7392   5893   9457   -245    297    209
ATOM   2502  C   ALA A 182      18.327  23.560  -9.978  1.00 60.23           C  
ANISOU 2502  C   ALA A 182     7438   5942   9505   -225    268    337
ATOM   2503  O   ALA A 182      17.224  24.004  -9.655  1.00 58.65           O  
ANISOU 2503  O   ALA A 182     7204   5706   9375   -189    259    354
ATOM   2504  CB  ALA A 182      20.435  24.371  -9.096  1.00 46.37           C  
ANISOU 2504  CB  ALA A 182     5664   4100   7856   -272    343    207
ATOM   2505  H   ALA A 182      21.152  22.074  -9.174  1.00  0.00           H  
ATOM   2506  HA  ALA A 182      19.057  23.270  -7.956  1.00  0.00           H  
ATOM   2507  HB1 ALA A 182      20.914  24.321 -10.074  1.00  0.00           H  
ATOM   2508  HB2 ALA A 182      20.007  25.363  -9.242  1.00  0.00           H  
ATOM   2509  HB3 ALA A 182      21.275  24.463  -8.407  1.00  0.00           H  
ATOM   2510  N   ASN A 183      18.589  23.190 -11.230  1.00 52.90           N  
ANISOU 2510  N   ASN A 183     6542   5061   8495   -251    253    430
ATOM   2511  CA  ASN A 183      17.598  23.194 -12.346  1.00 59.35           C  
ANISOU 2511  CA  ASN A 183     7357   5899   9294   -247    214    564
ATOM   2512  C   ASN A 183      16.424  22.194 -12.028  1.00 55.94           C  
ANISOU 2512  C   ASN A 183     6928   5542   8783   -233    166    557
ATOM   2513  O   ASN A 183      15.270  22.681 -11.861  1.00 52.89           O  
ANISOU 2513  O   ASN A 183     6499   5145   8453   -205    137    625
ATOM   2514  CB  ASN A 183      18.239  22.880 -13.698  1.00 65.31           C  
ANISOU 2514  CB  ASN A 183     8156   6705   9952   -295    214    650
ATOM   2515  CG  ASN A 183      17.244  23.062 -14.930  1.00 96.77           C  
ANISOU 2515  CG  ASN A 183    12123  10612  14033   -310    243    735
ATOM   2516  OD1 ASN A 183      16.341  23.919 -14.899  1.00 98.17           O  
ANISOU 2516  OD1 ASN A 183    12259  10684  14356   -284    270    718
ATOM   2517  ND2 ASN A 183      17.468  22.237 -15.927  1.00135.82           N  
ANISOU 2517  ND2 ASN A 183    17105  15606  18895   -357    245    824
ATOM   2518  H   ASN A 183      19.496  22.816 -11.471  1.00  0.00           H  
ATOM   2519  HA  ASN A 183      17.281  24.237 -12.341  1.00  0.00           H  
ATOM   2520  HB3 ASN A 183      18.751  21.917 -13.694  1.00  0.00           H  
ATOM   2521  HB2 ASN A 183      19.128  23.492 -13.849  1.00  0.00           H  
ATOM   2522  HD2 ASN A 183      18.267  21.621 -15.881  1.00  0.00           H  
ATOM   2523  N   ALA A 184      16.740  20.919 -11.819  1.00 49.70           N  
ANISOU 2523  N   ALA A 184     6185   4827   7870   -254    159    480
ATOM   2524  CA  ALA A 184      15.705  19.919 -11.500  1.00 55.50           C  
ANISOU 2524  CA  ALA A 184     6931   5633   8524   -254    117    466
ATOM   2525  C   ALA A 184      14.869  20.300 -10.273  1.00 52.62           C  
ANISOU 2525  C   ALA A 184     6510   5231   8251   -212    119    405
ATOM   2526  O   ALA A 184      13.662  19.978 -10.298  1.00 57.86           O  
ANISOU 2526  O   ALA A 184     7140   5924   8919   -199     85    450
ATOM   2527  CB  ALA A 184      16.370  18.535 -11.397  1.00 44.38           C  
ANISOU 2527  CB  ALA A 184     5591   4289   6981   -282    120    389
ATOM   2528  H   ALA A 184      17.686  20.589 -11.941  1.00  0.00           H  
ATOM   2529  HA  ALA A 184      15.034  19.870 -12.358  1.00  0.00           H  
ATOM   2530  HB1 ALA A 184      15.608  17.779 -11.212  1.00  0.00           H  
ATOM   2531  HB2 ALA A 184      16.879  18.288 -12.329  1.00  0.00           H  
ATOM   2532  HB3 ALA A 184      17.138  18.583 -10.624  1.00  0.00           H  
ATOM   2533  N   SER A 185      15.538  20.931  -9.293  1.00 51.85           N  
ANISOU 2533  N   SER A 185     6398   5076   8226   -196    161    302
ATOM   2534  CA  SER A 185      14.901  21.246  -8.055  1.00 50.27           C  
ANISOU 2534  CA  SER A 185     6152   4842   8107   -165    177    228
ATOM   2535  C   SER A 185      13.979  22.476  -8.221  1.00 56.43           C  
ANISOU 2535  C   SER A 185     6867   5543   9030   -123    190    301
ATOM   2536  O   SER A 185      12.823  22.498  -7.804  1.00 58.62           O  
ANISOU 2536  O   SER A 185     7098   5823   9353    -91    188    294
ATOM   2537  CB  SER A 185      15.971  21.503  -7.004  1.00 46.94           C  
ANISOU 2537  CB  SER A 185     5735   4383   7719   -174    219    103
ATOM   2538  OG  SER A 185      16.787  20.314  -6.760  1.00 58.28           O  
ANISOU 2538  OG  SER A 185     7218   5891   9033   -201    203     46
ATOM   2539  H   SER A 185      16.525  20.961  -9.505  1.00  0.00           H  
ATOM   2540  HA  SER A 185      14.309  20.405  -7.695  1.00  0.00           H  
ATOM   2541  HB3 SER A 185      15.436  21.691  -6.073  1.00  0.00           H  
ATOM   2542  HB2 SER A 185      16.651  22.339  -7.171  1.00  0.00           H  
ATOM   2543  HG  SER A 185      17.571  20.363  -7.312  1.00  0.00           H  
ATOM   2544  N   GLY A 186      14.416  23.478  -9.029  1.00 57.36           N  
ANISOU 2544  N   GLY A 186     6978   5589   9228   -120    208    374
ATOM   2545  CA  GLY A 186      13.648  24.647  -9.314  1.00 55.09           C  
ANISOU 2545  CA  GLY A 186     6630   5214   9088    -73    220    463
ATOM   2546  C   GLY A 186      12.362  24.322 -10.107  1.00 59.67           C  
ANISOU 2546  C   GLY A 186     7175   5860   9635    -55    160    593
ATOM   2547  O   GLY A 186      11.308  24.953  -9.938  1.00 59.96           O  
ANISOU 2547  O   GLY A 186     7143   5857   9784      0    164    636
ATOM   2548  H   GLY A 186      15.350  23.508  -9.412  1.00  0.00           H  
ATOM   2549  HA3 GLY A 186      14.317  25.274  -9.905  1.00  0.00           H  
ATOM   2550  HA2 GLY A 186      13.470  25.256  -8.428  1.00  0.00           H  
ATOM   2551  N   TYR A 187      12.416  23.268 -10.823  1.00 58.39           N  
ANISOU 2551  N   TYR A 187     7060   5804   9322   -104    107    656
ATOM   2552  CA  TYR A 187      11.301  22.840 -11.623  1.00 59.59           C  
ANISOU 2552  CA  TYR A 187     7182   6040   9419   -108     40    776
ATOM   2553  C   TYR A 187      10.403  21.822 -10.857  1.00 63.00           C  
ANISOU 2553  C   TYR A 187     7580   6529   9827    -93     26    710
ATOM   2554  O   TYR A 187       9.153  21.894 -10.924  1.00 65.89           O  
ANISOU 2554  O   TYR A 187     7870   6913  10251    -59     -3    791
ATOM   2555  CB  TYR A 187      11.696  22.222 -12.961  1.00 56.44           C  
ANISOU 2555  CB  TYR A 187     6854   5743   8846   -181     -5    836
ATOM   2556  CG  TYR A 187      10.602  21.609 -13.792  1.00 60.71           C  
ANISOU 2556  CG  TYR A 187     7366   6381   9319   -206    -82    967
ATOM   2557  CD1 TYR A 187       9.851  22.429 -14.643  1.00 59.12           C  
ANISOU 2557  CD1 TYR A 187     7119   6170   9173   -198   -118   1136
ATOM   2558  CD2 TYR A 187      10.294  20.236 -13.760  1.00 55.43           C  
ANISOU 2558  CD2 TYR A 187     6714   5817   8530   -243   -121    929
ATOM   2559  CE1 TYR A 187       8.744  21.995 -15.310  1.00 58.41           C  
ANISOU 2559  CE1 TYR A 187     6993   6185   9014   -229   -199   1266
ATOM   2560  CE2 TYR A 187       9.139  19.783 -14.480  1.00 60.84           C  
ANISOU 2560  CE2 TYR A 187     7368   6601   9146   -280   -196   1048
ATOM   2561  CZ  TYR A 187       8.332  20.646 -15.190  1.00 60.51           C  
ANISOU 2561  CZ  TYR A 187     7274   6562   9156   -273   -238   1218
ATOM   2562  OH  TYR A 187       7.236  20.153 -15.876  1.00 60.37           O  
ANISOU 2562  OH  TYR A 187     7216   6659   9063   -318   -323   1347
ATOM   2563  H   TYR A 187      13.283  22.778 -10.992  1.00  0.00           H  
ATOM   2564  HA  TYR A 187      10.530  23.600 -11.749  1.00  0.00           H  
ATOM   2565  HB3 TYR A 187      12.476  21.461 -12.958  1.00  0.00           H  
ATOM   2566  HB2 TYR A 187      12.002  23.046 -13.606  1.00  0.00           H  
ATOM   2567  HD1 TYR A 187      10.245  23.430 -14.740  1.00  0.00           H  
ATOM   2568  HD2 TYR A 187      10.690  19.580 -12.999  1.00  0.00           H  
ATOM   2569  HE1 TYR A 187       8.204  22.634 -15.992  1.00  0.00           H  
ATOM   2570  HE2 TYR A 187       8.807  18.760 -14.390  1.00  0.00           H  
ATOM   2571  HH  TYR A 187       6.859  19.396 -15.422  1.00  0.00           H  
ATOM   2572  N   MET A 188      10.984  21.028  -9.893  1.00 51.55           N  
ANISOU 2572  N   MET A 188     6181   5112   8294   -118     45    571
ATOM   2573  CA  MET A 188      10.114  20.265  -8.868  1.00 55.30           C  
ANISOU 2573  CA  MET A 188     6629   5640   8741   -112     38    504
ATOM   2574  C   MET A 188       9.330  21.351  -7.979  1.00 64.93           C  
ANISOU 2574  C   MET A 188     7762   6782  10126    -45     85    473
ATOM   2575  O   MET A 188       8.203  21.134  -7.540  1.00 62.47           O  
ANISOU 2575  O   MET A 188     7386   6513   9838    -23     72    495
ATOM   2576  CB  MET A 188      11.112  19.376  -8.005  1.00 47.89           C  
ANISOU 2576  CB  MET A 188     5765   4736   7697   -149     54    369
ATOM   2577  CG  MET A 188      10.534  18.076  -7.486  1.00 58.30           C  
ANISOU 2577  CG  MET A 188     7072   6122   8958   -162     42    307
ATOM   2578  SD  MET A 188      10.493  16.833  -8.715  1.00 65.58           S  
ANISOU 2578  SD  MET A 188     8022   7169   9725   -224    -35    393
ATOM   2579  CE  MET A 188       8.779  16.544  -9.053  1.00 58.44           C  
ANISOU 2579  CE  MET A 188     7246   6291   8668   -280    -33    320
ATOM   2580  H   MET A 188      11.985  20.904  -9.837  1.00  0.00           H  
ATOM   2581  HA  MET A 188       9.436  19.598  -9.400  1.00  0.00           H  
ATOM   2582  HB3 MET A 188      11.447  19.969  -7.154  1.00  0.00           H  
ATOM   2583  HB2 MET A 188      11.997  19.166  -8.607  1.00  0.00           H  
ATOM   2584  HG3 MET A 188       9.494  18.245  -7.207  1.00  0.00           H  
ATOM   2585  HG2 MET A 188      11.136  17.727  -6.647  1.00  0.00           H  
ATOM   2586  HE1 MET A 188       8.288  17.508  -9.181  1.00  0.00           H  
ATOM   2587  HE2 MET A 188       8.684  15.953  -9.964  1.00  0.00           H  
ATOM   2588  HE3 MET A 188       8.239  15.967  -8.302  1.00  0.00           H  
ATOM   2589  N   TYR A 189      10.034  22.484  -7.710  1.00 59.65           N  
ANISOU 2589  N   TYR A 189     7091   5998   9576    -14    148    419
ATOM   2590  CA  TYR A 189       9.567  23.640  -6.996  1.00 49.63           C  
ANISOU 2590  CA  TYR A 189     5749   4634   8474     49    211    376
ATOM   2591  C   TYR A 189       8.430  24.366  -7.660  1.00 58.76           C  
ANISOU 2591  C   TYR A 189     6816   5764   9746    109    191    527
ATOM   2592  O   TYR A 189       7.345  24.492  -7.088  1.00 60.86           O  
ANISOU 2592  O   TYR A 189     7002   6030  10091    158    212    523
ATOM   2593  CB  TYR A 189      10.784  24.508  -6.600  1.00 53.09           C  
ANISOU 2593  CB  TYR A 189     6213   4947   9009     52    279    296
ATOM   2594  CG  TYR A 189      10.373  25.761  -5.878  1.00 57.10           C  
ANISOU 2594  CG  TYR A 189     6661   5330   9706    114    359    251
ATOM   2595  CD1 TYR A 189       9.959  25.760  -4.569  1.00 60.17           C  
ANISOU 2595  CD1 TYR A 189     7027   5721  10113    124    412    118
ATOM   2596  CD2 TYR A 189      10.266  26.922  -6.628  1.00 62.93           C  
ANISOU 2596  CD2 TYR A 189     7368   5941  10604    160    389    340
ATOM   2597  CE1 TYR A 189       9.464  26.900  -3.942  1.00 72.06           C  
ANISOU 2597  CE1 TYR A 189     8482   7104  11792    180    501     62
ATOM   2598  CE2 TYR A 189       9.917  28.103  -5.994  1.00 63.70           C  
ANISOU 2598  CE2 TYR A 189     7415   5904  10885    221    474    293
ATOM   2599  CZ  TYR A 189       9.505  28.111  -4.613  1.00 71.33           C  
ANISOU 2599  CZ  TYR A 189     8361   6873  11867    231    535    148
ATOM   2600  OH  TYR A 189       8.931  29.196  -4.053  1.00 78.11           O  
ANISOU 2600  OH  TYR A 189     9175   7592  12911    291    635     89
ATOM   2601  H   TYR A 189      10.890  22.626  -8.228  1.00  0.00           H  
ATOM   2602  HA  TYR A 189       9.174  23.292  -6.041  1.00  0.00           H  
ATOM   2603  HB3 TYR A 189      11.250  24.883  -7.511  1.00  0.00           H  
ATOM   2604  HB2 TYR A 189      11.605  24.093  -6.015  1.00  0.00           H  
ATOM   2605  HD1 TYR A 189      10.072  24.842  -4.010  1.00  0.00           H  
ATOM   2606  HD2 TYR A 189      10.534  26.918  -7.675  1.00  0.00           H  
ATOM   2607  HE1 TYR A 189       9.191  26.903  -2.897  1.00  0.00           H  
ATOM   2608  HE2 TYR A 189      10.007  29.100  -6.399  1.00  0.00           H  
ATOM   2609  HH  TYR A 189       9.193  30.041  -4.425  1.00  0.00           H  
ATOM   2610  N   GLU A 190       8.656  24.860  -8.896  1.00 54.51           N  
ANISOU 2610  N   GLU A 190     6284   5211   9218    105    151    670
ATOM   2611  CA  GLU A 190       7.611  25.483  -9.695  1.00 60.63           C  
ANISOU 2611  CA  GLU A 190     6968   5961  10106    163    123    838
ATOM   2612  C   GLU A 190       6.386  24.560  -9.944  1.00 63.14           C  
ANISOU 2612  C   GLU A 190     7228   6418  10346    156     53    910
ATOM   2613  O   GLU A 190       5.247  25.075  -9.803  1.00 70.34           O  
ANISOU 2613  O   GLU A 190     8031   7316  11378    223     52    992
ATOM   2614  CB  GLU A 190       8.143  25.889 -11.082  1.00 60.65           C  
ANISOU 2614  CB  GLU A 190     7000   5943  10103    142     84    985
ATOM   2615  CG  GLU A 190       9.197  27.008 -10.978  1.00 75.38           C  
ANISOU 2615  CG  GLU A 190     8895   7651  12094    159    154    956
ATOM   2616  CD  GLU A 190       9.927  27.247 -12.308  1.00 94.76           C  
ANISOU 2616  CD  GLU A 190    11273   9951  14780    252    226    955
ATOM   2617  OE1 GLU A 190      11.134  27.587 -12.239  1.00106.74           O  
ANISOU 2617  OE1 GLU A 190    12695  11477  16383    319    208   1050
ATOM   2618  OE2 GLU A 190       9.246  27.245 -13.368  1.00 97.55           O1-
ANISOU 2618  OE2 GLU A 190    11659  10172  15232    257    305    859
ATOM   2619  H   GLU A 190       9.637  24.914  -9.132  1.00  0.00           H  
ATOM   2620  HA  GLU A 190       7.331  26.408  -9.191  1.00  0.00           H  
ATOM   2621  HB3 GLU A 190       7.322  26.178 -11.739  1.00  0.00           H  
ATOM   2622  HB2 GLU A 190       8.510  25.041 -11.660  1.00  0.00           H  
ATOM   2623  HG3 GLU A 190       9.830  26.817 -10.112  1.00  0.00           H  
ATOM   2624  HG2 GLU A 190       8.691  27.951 -10.773  1.00  0.00           H  
ATOM   2625  N   THR A 191       6.617  23.286 -10.274  1.00 62.13           N  
ANISOU 2625  N   THR A 191     7166   6420  10021     74     -2    881
ATOM   2626  CA  THR A 191       5.526  22.332 -10.534  1.00 67.06           C  
ANISOU 2626  CA  THR A 191     7740   7179  10560     48    -71    946
ATOM   2627  C   THR A 191       4.594  22.173  -9.306  1.00 62.35           C  
ANISOU 2627  C   THR A 191     7089   6601  10001     77    -29    837
ATOM   2628  O   THR A 191       3.395  21.846  -9.455  1.00 57.86           O  
ANISOU 2628  O   THR A 191     6442   6127   9416     75    -73    903
ATOM   2629  CB  THR A 191       5.928  21.043 -11.267  1.00 65.64           C  
ANISOU 2629  CB  THR A 191     7658   7122  10158    -58   -135    944
ATOM   2630  OG1 THR A 191       6.911  20.456 -10.403  1.00 61.69           O  
ANISOU 2630  OG1 THR A 191     7244   6622   9573    -91    -93    774
ATOM   2631  CG2 THR A 191       6.487  21.061 -12.687  1.00 61.44           C  
ANISOU 2631  CG2 THR A 191     7186   6581   9576    -94   -164   1040
ATOM   2632  H   THR A 191       7.593  23.032 -10.324  1.00  0.00           H  
ATOM   2633  HA  THR A 191       4.858  22.702 -11.312  1.00  0.00           H  
ATOM   2634  HB  THR A 191       5.054  20.396 -11.345  1.00  0.00           H  
ATOM   2635  HG1 THR A 191       7.707  20.912 -10.688  1.00  0.00           H  
ATOM   2636 HG21 THR A 191       6.956  20.094 -12.871  1.00  0.00           H  
ATOM   2637 HG22 THR A 191       5.866  21.283 -13.555  1.00  0.00           H  
ATOM   2638 HG23 THR A 191       7.245  21.836 -12.575  1.00  0.00           H  
ATOM   2639  N   SER A 192       5.061  22.169  -8.039  1.00 61.46           N  
ANISOU 2639  N   SER A 192     7011   6410   9932     95     54    674
ATOM   2640  CA  SER A 192       4.259  22.279  -6.809  1.00 60.49           C  
ANISOU 2640  CA  SER A 192     6840   6308   9836    114    102    565
ATOM   2641  C   SER A 192       3.212  23.392  -6.807  1.00 67.39           C  
ANISOU 2641  C   SER A 192     7575   7136  10893    206    138    631
ATOM   2642  O   SER A 192       2.160  23.268  -6.114  1.00 70.87           O  
ANISOU 2642  O   SER A 192     7950   7631  11347    219    162    584
ATOM   2643  CB  SER A 192       5.152  22.189  -5.550  1.00 60.34           C  
ANISOU 2643  CB  SER A 192     6888   6216   9823    106    183    383
ATOM   2644  OG  SER A 192       5.822  23.396  -5.156  1.00 61.23           O  
ANISOU 2644  OG  SER A 192     6971   6181  10112    172    261    356
ATOM   2645  H   SER A 192       6.024  22.469  -7.990  1.00  0.00           H  
ATOM   2646  HA  SER A 192       3.601  21.410  -6.800  1.00  0.00           H  
ATOM   2647  HB3 SER A 192       5.862  21.388  -5.753  1.00  0.00           H  
ATOM   2648  HB2 SER A 192       4.492  21.828  -4.761  1.00  0.00           H  
ATOM   2649  HG  SER A 192       6.377  23.674  -5.888  1.00  0.00           H  
ATOM   2650  N   TYR A 193       3.357  24.463  -7.615  1.00 61.27           N  
ANISOU 2650  N   TYR A 193     6753   6261  10267    273    146    743
ATOM   2651  CA  TYR A 193       2.360  25.531  -7.779  1.00 60.63           C  
ANISOU 2651  CA  TYR A 193     6532   6121  10382    376    181    830
ATOM   2652  C   TYR A 193       1.413  25.319  -8.999  1.00 68.14           C  
ANISOU 2652  C   TYR A 193     7390   7186  11316    380     77   1034
ATOM   2653  O   TYR A 193       0.725  26.242  -9.346  1.00 68.07           O  
ANISOU 2653  O   TYR A 193     7245   7148  11469    470     93   1131
ATOM   2654  CB  TYR A 193       3.063  26.915  -7.932  1.00 60.40           C  
ANISOU 2654  CB  TYR A 193     6500   5906  10543    451    248    853
ATOM   2655  CG  TYR A 193       3.994  27.250  -6.848  1.00 63.37           C  
ANISOU 2655  CG  TYR A 193     6944   6158  10974    453    362    655
ATOM   2656  CD1 TYR A 193       5.382  27.051  -6.946  1.00 65.73           C  
ANISOU 2656  CD1 TYR A 193     7181   6377  11414    518    471    544
ATOM   2657  CD2 TYR A 193       3.520  27.797  -5.634  1.00 70.73           C  
ANISOU 2657  CD2 TYR A 193     7999   7058  11817    384    362    578
ATOM   2658  CE1 TYR A 193       6.232  27.413  -5.901  1.00 73.13           C  
ANISOU 2658  CE1 TYR A 193     8187   7210  12389    503    573    358
ATOM   2659  CE2 TYR A 193       4.386  28.237  -4.627  1.00 79.91           C  
ANISOU 2659  CE2 TYR A 193     9218   8121  13023    373    456    403
ATOM   2660  CZ  TYR A 193       5.747  28.028  -4.748  1.00 82.82           C  
ANISOU 2660  CZ  TYR A 193     9533   8415  13519    427    559    291
ATOM   2661  OH  TYR A 193       6.512  28.402  -3.704  1.00 89.54           O  
ANISOU 2661  OH  TYR A 193    10447   9176  14398    398    651    110
ATOM   2662  H   TYR A 193       4.103  24.538  -8.291  1.00  0.00           H  
ATOM   2663  HA  TYR A 193       1.744  25.601  -6.883  1.00  0.00           H  
ATOM   2664  HB3 TYR A 193       2.439  27.802  -8.036  1.00  0.00           H  
ATOM   2665  HB2 TYR A 193       3.630  26.871  -8.862  1.00  0.00           H  
ATOM   2666  HD1 TYR A 193       5.921  26.770  -7.839  1.00  0.00           H  
ATOM   2667  HD2 TYR A 193       2.462  27.969  -5.505  1.00  0.00           H  
ATOM   2668  HE1 TYR A 193       7.294  27.261  -6.018  1.00  0.00           H  
ATOM   2669  HE2 TYR A 193       3.997  28.576  -3.679  1.00  0.00           H  
ATOM   2670  HH  TYR A 193       7.374  28.663  -4.035  1.00  0.00           H  
ATOM   2671  N   ARG A 194       1.458  24.160  -9.634  1.00 67.23           N  
ANISOU 2671  N   ARG A 194     7339   7197  11008    282    -26   1103
ATOM   2672  CA  ARG A 194       0.781  23.759 -10.821  1.00 70.95           C  
ANISOU 2672  CA  ARG A 194     7735   7784  11441    264   -136   1306
ATOM   2673  C   ARG A 194       0.151  22.363 -10.721  1.00 69.93           C  
ANISOU 2673  C   ARG A 194     7632   7839  11101    153   -217   1299
ATOM   2674  O   ARG A 194      -1.027  22.224 -11.085  1.00 74.32           O  
ANISOU 2674  O   ARG A 194     8156   8510  11574    100   -320   1454
ATOM   2675  CB  ARG A 194       1.698  23.951 -12.040  1.00 70.82           C  
ANISOU 2675  CB  ARG A 194     7771   7736  11403    242   -191   1442
ATOM   2676  CG  ARG A 194       2.199  25.381 -12.266  1.00 78.16           C  
ANISOU 2676  CG  ARG A 194     8692   8475  12529    334   -116   1462
ATOM   2677  CD  ARG A 194       2.721  25.816 -13.634  1.00 94.29           C  
ANISOU 2677  CD  ARG A 194    10761  10511  14553    310   -185   1641
ATOM   2678  NE  ARG A 194       3.925  25.056 -14.005  1.00104.50           N  
ANISOU 2678  NE  ARG A 194    12205  11818  15682    214   -191   1569
ATOM   2679  CZ  ARG A 194       5.189  25.369 -14.001  1.00107.27           C  
ANISOU 2679  CZ  ARG A 194    12619  12299  15842    112   -278   1648
ATOM   2680  NH1 ARG A 194       5.529  26.566 -13.575  1.00109.06           N  
ANISOU 2680  NH1 ARG A 194    12774  12661  16005     81   -378   1804
ATOM   2681  NH2 ARG A 194       6.097  24.487 -14.456  1.00 98.74           N1+
ANISOU 2681  NH2 ARG A 194    11668  11215  14633     38   -263   1570
ATOM   2682  H   ARG A 194       2.020  23.455  -9.180  1.00  0.00           H  
ATOM   2683  HA  ARG A 194      -0.054  24.450 -10.931  1.00  0.00           H  
ATOM   2684  HB3 ARG A 194       1.080  23.788 -12.923  1.00  0.00           H  
ATOM   2685  HB2 ARG A 194       2.533  23.251 -12.069  1.00  0.00           H  
ATOM   2686  HG3 ARG A 194       2.979  25.639 -11.549  1.00  0.00           H  
ATOM   2687  HG2 ARG A 194       1.381  26.079 -12.091  1.00  0.00           H  
ATOM   2688  HD3 ARG A 194       2.906  26.886 -13.726  1.00  0.00           H  
ATOM   2689  HD2 ARG A 194       1.934  25.888 -14.384  1.00  0.00           H  
ATOM   2690  HE  ARG A 194       3.706  24.106 -14.270  1.00  0.00           H  
ATOM   2691 HH12 ARG A 194       6.487  26.871 -13.483  1.00  0.00           H  
ATOM   2692 HH11 ARG A 194       4.816  27.047 -13.045  1.00  0.00           H  
ATOM   2693 HH22 ARG A 194       7.003  24.909 -14.604  1.00  0.00           H  
ATOM   2694 HH21 ARG A 194       5.877  23.574 -14.828  1.00  0.00           H  
ATOM   2695  N   ARG A 195       0.785  21.413 -10.113  1.00 70.05           N  
ANISOU 2695  N   ARG A 195     7708   7886  11021    106   -176   1128
ATOM   2696  CA  ARG A 195       0.348  20.038 -10.022  1.00 61.63           C  
ANISOU 2696  CA  ARG A 195     6689   6975   9751     -8   -247   1112
ATOM   2697  C   ARG A 195      -0.533  19.704  -8.842  1.00 60.82           C  
ANISOU 2697  C   ARG A 195     6540   6918   9650     -9   -200    997
ATOM   2698  O   ARG A 195      -0.527  20.422  -7.851  1.00 64.57           O  
ANISOU 2698  O   ARG A 195     6998   7299  10236     58   -101    879
ATOM   2699  CB  ARG A 195       1.541  19.113 -10.001  1.00 58.09           C  
ANISOU 2699  CB  ARG A 195     6414   6531   9127    -99   -258   1024
ATOM   2700  CG  ARG A 195       2.475  19.220 -11.208  1.00 65.79           C  
ANISOU 2700  CG  ARG A 195     7448   7468  10079   -112   -293   1121
ATOM   2701  CD  ARG A 195       1.766  18.976 -12.573  1.00 60.77           C  
ANISOU 2701  CD  ARG A 195     6831   6972   9286   -213   -400   1250
ATOM   2702  NE  ARG A 195       2.744  19.053 -13.594  1.00 61.03           N  
ANISOU 2702  NE  ARG A 195     6950   6976   9264   -244   -419   1310
ATOM   2703  CZ  ARG A 195       2.676  19.548 -14.823  1.00 64.28           C  
ANISOU 2703  CZ  ARG A 195     7306   7331   9785   -190   -433   1448
ATOM   2704  NH1 ARG A 195       1.553  20.148 -15.317  1.00 62.98           N  
ANISOU 2704  NH1 ARG A 195     6999   7125   9803    -94   -429   1542
ATOM   2705  NH2 ARG A 195       3.808  19.556 -15.585  1.00 64.07           N1+
ANISOU 2705  NH2 ARG A 195     7365   7286   9691   -232   -444   1494
ATOM   2706  H   ARG A 195       1.699  21.649  -9.754  1.00  0.00           H  
ATOM   2707  HA  ARG A 195      -0.282  19.814 -10.883  1.00  0.00           H  
ATOM   2708  HB3 ARG A 195       1.212  18.077  -9.922  1.00  0.00           H  
ATOM   2709  HB2 ARG A 195       2.096  19.179  -9.065  1.00  0.00           H  
ATOM   2710  HG3 ARG A 195       3.338  18.578 -11.029  1.00  0.00           H  
ATOM   2711  HG2 ARG A 195       2.728  20.265 -11.383  1.00  0.00           H  
ATOM   2712  HD3 ARG A 195       1.074  19.776 -12.836  1.00  0.00           H  
ATOM   2713  HD2 ARG A 195       1.128  18.099 -12.678  1.00  0.00           H  
ATOM   2714  HE  ARG A 195       3.601  18.619 -13.282  1.00  0.00           H  
ATOM   2715 HH12 ARG A 195       1.501  20.740 -16.133  1.00  0.00           H  
ATOM   2716 HH11 ARG A 195       0.620  20.098 -14.934  1.00  0.00           H  
ATOM   2717 HH22 ARG A 195       3.908  19.788 -16.562  1.00  0.00           H  
ATOM   2718 HH21 ARG A 195       4.649  19.120 -15.233  1.00  0.00           H  
ATOM   2719  N   GLY A 196      -1.224  18.528  -9.007  1.00 65.45           N  
ANISOU 2719  N   GLY A 196     7117   7654  10098   -100   -269   1027
ATOM   2720  CA  GLY A 196      -2.238  18.165  -8.045  1.00 59.77           C  
ANISOU 2720  CA  GLY A 196     6350   6995   9365   -117   -231    934
ATOM   2721  C   GLY A 196      -1.647  17.699  -6.759  1.00 67.78           C  
ANISOU 2721  C   GLY A 196     7479   7945  10330   -132   -150    740
ATOM   2722  O   GLY A 196      -2.181  17.927  -5.736  1.00 70.77           O  
ANISOU 2722  O   GLY A 196     7808   8315  10768   -101    -76    643
ATOM   2723  H   GLY A 196      -1.047  17.806  -9.691  1.00  0.00           H  
ATOM   2724  HA3 GLY A 196      -2.870  17.314  -8.299  1.00  0.00           H  
ATOM   2725  HA2 GLY A 196      -2.837  19.018  -7.726  1.00  0.00           H  
ATOM   2726  N   TRP A 197      -0.387  17.213  -6.853  1.00 55.25           N  
ANISOU 2726  N   TRP A 197     6042   6316   8633   -180   -160    684
ATOM   2727  CA  TRP A 197       0.343  16.804  -5.559  1.00 56.41           C  
ANISOU 2727  CA  TRP A 197     6295   6420   8718   -204    -99    517
ATOM   2728  C   TRP A 197       0.786  17.987  -4.681  1.00 59.58           C  
ANISOU 2728  C   TRP A 197     6664   6702   9271   -113      2    421
ATOM   2729  O   TRP A 197       1.085  17.764  -3.470  1.00 62.20           O  
ANISOU 2729  O   TRP A 197     7045   7020   9569   -129     58    284
ATOM   2730  CB  TRP A 197       1.522  15.990  -6.000  1.00 50.72           C  
ANISOU 2730  CB  TRP A 197     5729   5682   7862   -265   -130    488
ATOM   2731  CG  TRP A 197       2.766  16.579  -6.693  1.00 60.72           C  
ANISOU 2731  CG  TRP A 197     7031   6851   9189   -220   -122    525
ATOM   2732  CD1 TRP A 197       3.010  16.538  -8.049  1.00 65.70           C  
ANISOU 2732  CD1 TRP A 197     7670   7499   9794   -237   -182    651
ATOM   2733  CD2 TRP A 197       3.886  17.301  -6.071  1.00 56.34           C  
ANISOU 2733  CD2 TRP A 197     6512   6177   8718   -165    -51    434
ATOM   2734  NE1 TRP A 197       4.188  17.190  -8.348  1.00 60.82           N  
ANISOU 2734  NE1 TRP A 197     7089   6775   9244   -192   -148    647
ATOM   2735  CE2 TRP A 197       4.752  17.682  -7.106  1.00 55.30           C  
ANISOU 2735  CE2 TRP A 197     6405   5990   8615   -149    -70    515
ATOM   2736  CE3 TRP A 197       4.217  17.593  -4.737  1.00 55.86           C  
ANISOU 2736  CE3 TRP A 197     6465   6058   8702   -140     24    295
ATOM   2737  CZ2 TRP A 197       5.935  18.328  -6.822  1.00 56.66           C  
ANISOU 2737  CZ2 TRP A 197     6611   6048   8867   -107    -14    459
ATOM   2738  CZ3 TRP A 197       5.454  18.206  -4.427  1.00 52.56           C  
ANISOU 2738  CZ3 TRP A 197     6083   5532   8357   -102     75    238
ATOM   2739  CH2 TRP A 197       6.268  18.596  -5.460  1.00 54.09           C  
ANISOU 2739  CH2 TRP A 197     6297   5670   8587    -86     56    320
ATOM   2740  H   TRP A 197       0.082  17.027  -7.728  1.00  0.00           H  
ATOM   2741  HA  TRP A 197      -0.266  16.197  -4.889  1.00  0.00           H  
ATOM   2742  HB3 TRP A 197       1.297  15.084  -6.563  1.00  0.00           H  
ATOM   2743  HB2 TRP A 197       1.921  15.559  -5.083  1.00  0.00           H  
ATOM   2744  HD1 TRP A 197       2.325  16.102  -8.761  1.00  0.00           H  
ATOM   2745  HE1 TRP A 197       4.581  17.281  -9.274  1.00  0.00           H  
ATOM   2746  HE3 TRP A 197       3.520  17.510  -3.917  1.00  0.00           H  
ATOM   2747  HZ2 TRP A 197       6.502  18.692  -7.666  1.00  0.00           H  
ATOM   2748  HZ3 TRP A 197       5.766  18.413  -3.414  1.00  0.00           H  
ATOM   2749  HH2 TRP A 197       7.130  19.222  -5.281  1.00  0.00           H  
ATOM   2750  N   GLY A 198       0.690  19.236  -5.251  1.00 59.80           N  
ANISOU 2750  N   GLY A 198     6615   6642   9463    -23     28    489
ATOM   2751  CA  GLY A 198       0.803  20.493  -4.476  1.00 58.48           C  
ANISOU 2751  CA  GLY A 198     6416   6354   9450     58    133    392
ATOM   2752  C   GLY A 198      -0.301  20.557  -3.457  1.00 64.73           C  
ANISOU 2752  C   GLY A 198     7103   7169  10324     95    204    331
ATOM   2753  O   GLY A 198      -0.093  21.228  -2.384  1.00 63.70           O  
ANISOU 2753  O   GLY A 198     6972   6951  10282    136    304    207
ATOM   2754  H   GLY A 198       0.234  19.385  -6.140  1.00  0.00           H  
ATOM   2755  HA3 GLY A 198       0.699  21.403  -5.067  1.00  0.00           H  
ATOM   2756  HA2 GLY A 198       1.817  20.403  -4.088  1.00  0.00           H  
ATOM   2757  N   PHE A 199      -1.486  19.963  -3.685  1.00 66.61           N  
ANISOU 2757  N   PHE A 199     7251   7528  10530     74    158    411
ATOM   2758  CA  PHE A 199      -2.690  20.147  -2.855  1.00 67.79           C  
ANISOU 2758  CA  PHE A 199     7284   7708  10766    112    232    361
ATOM   2759  C   PHE A 199      -3.409  18.865  -2.443  1.00 71.19           C  
ANISOU 2759  C   PHE A 199     7692   8300  11057     22    185    367
ATOM   2760  O   PHE A 199      -4.207  18.926  -1.491  1.00 77.78           O  
ANISOU 2760  O   PHE A 199     8408   9185  11961     49    237    354
ATOM   2761  CB  PHE A 199      -3.551  21.333  -3.465  1.00 63.12           C  
ANISOU 2761  CB  PHE A 199     6530   7064  10389    231    260    478
ATOM   2762  CG  PHE A 199      -4.273  21.056  -4.779  1.00 69.69           C  
ANISOU 2762  CG  PHE A 199     7287   7981  11210    224    142    684
ATOM   2763  CD1 PHE A 199      -5.258  20.097  -4.924  1.00 71.93           C  
ANISOU 2763  CD1 PHE A 199     7469   8420  11440    181     84    763
ATOM   2764  CD2 PHE A 199      -3.814  21.759  -5.941  1.00 69.52           C  
ANISOU 2764  CD2 PHE A 199     7292   7893  11229    253     87    802
ATOM   2765  CE1 PHE A 199      -5.855  19.779  -6.126  1.00 70.64           C  
ANISOU 2765  CE1 PHE A 199     7235   8351  11256    161    -33    956
ATOM   2766  CE2 PHE A 199      -4.339  21.470  -7.176  1.00 70.74           C  
ANISOU 2766  CE2 PHE A 199     7379   8138  11359    236    -27    997
ATOM   2767  CZ  PHE A 199      -5.307  20.417  -7.205  1.00 71.62           C  
ANISOU 2767  CZ  PHE A 199     7390   8411  11411    188    -90   1074
ATOM   2768  H   PHE A 199      -1.610  19.464  -4.554  1.00  0.00           H  
ATOM   2769  HA  PHE A 199      -2.431  20.429  -1.834  1.00  0.00           H  
ATOM   2770  HB3 PHE A 199      -3.062  22.307  -3.448  1.00  0.00           H  
ATOM   2771  HB2 PHE A 199      -4.370  21.447  -2.755  1.00  0.00           H  
ATOM   2772  HD1 PHE A 199      -5.628  19.580  -4.051  1.00  0.00           H  
ATOM   2773  HD2 PHE A 199      -2.948  22.396  -5.839  1.00  0.00           H  
ATOM   2774  HE1 PHE A 199      -6.602  19.000  -6.163  1.00  0.00           H  
ATOM   2775  HE2 PHE A 199      -3.877  21.960  -8.020  1.00  0.00           H  
ATOM   2776  HZ  PHE A 199      -5.639  20.150  -8.197  1.00  0.00           H  
ATOM   2777  N   GLN A 200      -3.199  17.665  -3.112  1.00 69.53           N  
ANISOU 2777  N   GLN A 200     7594   8168  10658    -85     98    382
ATOM   2778  CA  GLN A 200      -3.758  16.362  -2.665  1.00 66.86           C  
ANISOU 2778  CA  GLN A 200     7257   7969  10177   -187     56    376
ATOM   2779  C   GLN A 200      -2.856  15.834  -1.474  1.00 66.44           C  
ANISOU 2779  C   GLN A 200     7336   7903  10005   -250    100    220
ATOM   2780  O   GLN A 200      -1.912  15.059  -1.633  1.00 67.89           O  
ANISOU 2780  O   GLN A 200     7658   8086  10053   -318     51    199
ATOM   2781  CB  GLN A 200      -3.791  15.330  -3.825  1.00 67.01           C  
ANISOU 2781  CB  GLN A 200     7312   8080  10069   -272    -67    501
ATOM   2782  CG  GLN A 200      -4.658  15.956  -4.945  1.00 63.63           C  
ANISOU 2782  CG  GLN A 200     6730   7713   9733   -234   -125    671
ATOM   2783  CD  GLN A 200      -4.642  15.267  -6.276  1.00 68.28           C  
ANISOU 2783  CD  GLN A 200     7374   8370  10198   -316   -245    794
ATOM   2784  OE1 GLN A 200      -3.580  15.011  -6.775  1.00 69.39           O  
ANISOU 2784  OE1 GLN A 200     7672   8503  10190   -397   -275    744
ATOM   2785  NE2 GLN A 200      -5.846  15.085  -6.889  1.00 70.50           N  
ANISOU 2785  NE2 GLN A 200     7524   8722  10542   -298   -313    958
ATOM   2786  H   GLN A 200      -2.513  17.642  -3.853  1.00  0.00           H  
ATOM   2787  HA  GLN A 200      -4.804  16.433  -2.368  1.00  0.00           H  
ATOM   2788  HB3 GLN A 200      -4.293  14.404  -3.547  1.00  0.00           H  
ATOM   2789  HB2 GLN A 200      -2.785  15.145  -4.202  1.00  0.00           H  
ATOM   2790  HG3 GLN A 200      -4.424  17.003  -5.135  1.00  0.00           H  
ATOM   2791  HG2 GLN A 200      -5.670  16.034  -4.546  1.00  0.00           H  
ATOM   2792 HE22 GLN A 200      -5.909  14.740  -7.837  1.00  0.00           H  
ATOM   2793 HE21 GLN A 200      -6.616  15.682  -6.625  1.00  0.00           H  
ATOM   2794  N   TYR A 201      -3.280  16.216  -0.261  1.00 70.38           N  
ANISOU 2794  N   TYR A 201     7787   8397  10557   -226    195    113
ATOM   2795  CA  TYR A 201      -2.730  15.809   1.007  1.00 65.72           C  
ANISOU 2795  CA  TYR A 201     7311   7785   9875   -274    245    -33
ATOM   2796  C   TYR A 201      -2.834  14.305   1.337  1.00 71.31           C  
ANISOU 2796  C   TYR A 201     8110   8592  10391   -395    184    -39
ATOM   2797  O   TYR A 201      -3.967  13.723   1.452  1.00 75.16           O  
ANISOU 2797  O   TYR A 201     8537   9187  10834   -449    146     25
ATOM   2798  CB  TYR A 201      -3.317  16.649   2.176  1.00 62.09           C  
ANISOU 2798  CB  TYR A 201     6772   7310   9508   -232    366   -143
ATOM   2799  CG  TYR A 201      -2.986  18.170   2.183  1.00 61.96           C  
ANISOU 2799  CG  TYR A 201     6683   7171   9688   -113    439   -150
ATOM   2800  CD1 TYR A 201      -1.715  18.717   2.522  1.00 57.68           C  
ANISOU 2800  CD1 TYR A 201     6231   6510   9174    -85    461   -212
ATOM   2801  CD2 TYR A 201      -4.043  19.057   1.978  1.00 62.54           C  
ANISOU 2801  CD2 TYR A 201     6594   7244   9925    -28    483    -87
ATOM   2802  CE1 TYR A 201      -1.550  20.134   2.538  1.00 63.63           C  
ANISOU 2802  CE1 TYR A 201     6928   7139  10109     15    530   -220
ATOM   2803  CE2 TYR A 201      -3.883  20.458   2.000  1.00 60.92           C  
ANISOU 2803  CE2 TYR A 201     6327   6907   9911     86    556    -89
ATOM   2804  CZ  TYR A 201      -2.608  21.032   2.161  1.00 66.10           C  
ANISOU 2804  CZ  TYR A 201     7089   7438  10589    103    580   -159
ATOM   2805  OH  TYR A 201      -2.409  22.353   2.038  1.00 65.85           O  
ANISOU 2805  OH  TYR A 201     7007   7263  10751    207    656   -164
ATOM   2806  H   TYR A 201      -4.100  16.806  -0.246  1.00  0.00           H  
ATOM   2807  HA  TYR A 201      -1.665  16.034   0.948  1.00  0.00           H  
ATOM   2808  HB3 TYR A 201      -2.771  16.279   3.044  1.00  0.00           H  
ATOM   2809  HB2 TYR A 201      -4.368  16.395   2.317  1.00  0.00           H  
ATOM   2810  HD1 TYR A 201      -0.839  18.095   2.630  1.00  0.00           H  
ATOM   2811  HD2 TYR A 201      -5.065  18.763   1.790  1.00  0.00           H  
ATOM   2812  HE1 TYR A 201      -0.562  20.562   2.620  1.00  0.00           H  
ATOM   2813  HE2 TYR A 201      -4.706  21.144   1.865  1.00  0.00           H  
ATOM   2814  HH  TYR A 201      -3.121  22.971   1.855  1.00  0.00           H  
ATOM   2815  N   LEU A 202      -1.700  13.661   1.504  1.00 71.52           N  
ANISOU 2815  N   LEU A 202     8281   8581  10312   -439    175   -112
ATOM   2816  CA  LEU A 202      -1.505  12.202   1.663  1.00 63.84           C  
ANISOU 2816  CA  LEU A 202     7419   7671   9167   -546    132   -132
ATOM   2817  C   LEU A 202      -1.609  11.372   0.396  1.00 66.77           C  
ANISOU 2817  C   LEU A 202     7833   8088   9449   -607     35    -27
ATOM   2818  O   LEU A 202      -1.592  10.191   0.538  1.00 72.76           O  
ANISOU 2818  O   LEU A 202     8682   8891  10071   -701      0    -35
ATOM   2819  CB  LEU A 202      -2.467  11.751   2.810  1.00 58.05           C  
ANISOU 2819  CB  LEU A 202     6643   7025   8388   -603    179   -188
ATOM   2820  CG  LEU A 202      -1.926  10.565   3.678  1.00 70.54           C  
ANISOU 2820  CG  LEU A 202     8191   8574  10037   -561    284   -307
ATOM   2821  CD1 LEU A 202      -0.493  10.737   4.247  1.00 68.62           C  
ANISOU 2821  CD1 LEU A 202     7893   8431   9749   -621    337   -353
ATOM   2822  CD2 LEU A 202      -2.985  10.196   4.748  1.00 71.02           C  
ANISOU 2822  CD2 LEU A 202     8383   8568  10034   -571    288   -388
ATOM   2823  H   LEU A 202      -0.824  14.156   1.427  1.00  0.00           H  
ATOM   2824  HA  LEU A 202      -0.444  12.220   1.912  1.00  0.00           H  
ATOM   2825  HB3 LEU A 202      -3.471  11.535   2.444  1.00  0.00           H  
ATOM   2826  HB2 LEU A 202      -2.529  12.633   3.449  1.00  0.00           H  
ATOM   2827  HG  LEU A 202      -1.906   9.702   3.012  1.00  0.00           H  
ATOM   2828 HD11 LEU A 202      -0.029  11.657   3.892  1.00  0.00           H  
ATOM   2829 HD12 LEU A 202      -0.628  10.783   5.327  1.00  0.00           H  
ATOM   2830 HD13 LEU A 202       0.246   9.957   4.064  1.00  0.00           H  
ATOM   2831 HD21 LEU A 202      -3.055  10.844   5.621  1.00  0.00           H  
ATOM   2832 HD22 LEU A 202      -3.997  10.176   4.344  1.00  0.00           H  
ATOM   2833 HD23 LEU A 202      -2.696   9.165   4.951  1.00  0.00           H  
ATOM   2834  N   HIS A 203      -1.575  11.915  -0.772  1.00 65.08           N  
ANISOU 2834  N   HIS A 203     7560   7862   9303   -565     -6     72
ATOM   2835  CA  HIS A 203      -1.372  11.228  -2.059  1.00 66.27           C  
ANISOU 2835  CA  HIS A 203     7777   8045   9359   -627    -94    159
ATOM   2836  C   HIS A 203       0.086  10.735  -2.052  1.00 63.66           C  
ANISOU 2836  C   HIS A 203     7588   7624   8977   -619   -102    123
ATOM   2837  O   HIS A 203       1.003  11.566  -1.778  1.00 56.11           O  
ANISOU 2837  O   HIS A 203     6631   6580   8109   -540    -61     86
ATOM   2838  CB  HIS A 203      -1.718  12.146  -3.213  1.00 62.01           C  
ANISOU 2838  CB  HIS A 203     7122   7533   8905   -588   -139    286
ATOM   2839  CG  HIS A 203      -1.621  11.593  -4.549  1.00 61.17           C  
ANISOU 2839  CG  HIS A 203     7079   7476   8688   -668   -229    376
ATOM   2840  ND1 HIS A 203      -0.491  11.045  -5.136  1.00 67.69           N  
ANISOU 2840  ND1 HIS A 203     7972   8240   9506   -646   -257    416
ATOM   2841  CD2 HIS A 203      -2.622  11.697  -5.518  1.00 63.64           C  
ANISOU 2841  CD2 HIS A 203     7398   7897   8887   -780   -294    430
ATOM   2842  CE1 HIS A 203      -0.846  10.696  -6.357  1.00 62.01           C  
ANISOU 2842  CE1 HIS A 203     7303   7589   8668   -741   -332    485
ATOM   2843  NE2 HIS A 203      -2.067  11.111  -6.644  1.00 65.98           N  
ANISOU 2843  NE2 HIS A 203     7772   8195   9104   -826   -358    494
ATOM   2844  H   HIS A 203      -1.561  12.916  -0.909  1.00  0.00           H  
ATOM   2845  HA  HIS A 203      -2.137  10.452  -2.086  1.00  0.00           H  
ATOM   2846  HB3 HIS A 203      -1.070  13.021  -3.261  1.00  0.00           H  
ATOM   2847  HB2 HIS A 203      -2.741  12.496  -3.068  1.00  0.00           H  
ATOM   2848  HD2 HIS A 203      -3.580  12.190  -5.446  1.00  0.00           H  
ATOM   2849  HE1 HIS A 203      -0.189  10.205  -7.060  1.00  0.00           H  
ATOM   2850  HE2 HIS A 203      -2.551  11.145  -7.529  1.00  0.00           H  
ATOM   2851  N   ASN A 204       0.306   9.485  -2.423  1.00 58.65           N  
ANISOU 2851  N   ASN A 204     7072   7009   8204   -705   -150    131
ATOM   2852  CA  ASN A 204       1.649   8.887  -2.535  1.00 56.94           C  
ANISOU 2852  CA  ASN A 204     6991   6711   7933   -700   -145     84
ATOM   2853  C   ASN A 204       2.753   9.610  -3.335  1.00 61.45           C  
ANISOU 2853  C   ASN A 204     7557   7211   8579   -627   -145    119
ATOM   2854  O   ASN A 204       3.934   9.414  -2.991  1.00 61.85           O  
ANISOU 2854  O   ASN A 204     7678   7186   8638   -590   -118     66
ATOM   2855  CB  ASN A 204       1.649   7.413  -2.893  1.00 50.06           C  
ANISOU 2855  CB  ASN A 204     6242   5865   6913   -800   -189     97
ATOM   2856  CG  ASN A 204       1.208   7.039  -4.300  1.00 60.05           C  
ANISOU 2856  CG  ASN A 204     7494   7184   8139   -851   -249    192
ATOM   2857  OD1 ASN A 204       1.939   7.135  -5.295  1.00 72.83           O  
ANISOU 2857  OD1 ASN A 204     9026   8894   9753   -898   -282    248
ATOM   2858  ND2 ASN A 204      -0.033   6.639  -4.452  1.00 53.71           N  
ANISOU 2858  ND2 ASN A 204     6772   6333   7303   -847   -263    211
ATOM   2859  H   ASN A 204      -0.520   8.910  -2.512  1.00  0.00           H  
ATOM   2860  HA  ASN A 204       2.015   8.950  -1.510  1.00  0.00           H  
ATOM   2861  HB3 ASN A 204       0.986   6.951  -2.161  1.00  0.00           H  
ATOM   2862  HB2 ASN A 204       2.675   7.063  -2.780  1.00  0.00           H  
ATOM   2863 HD22 ASN A 204      -0.413   6.305  -5.326  1.00  0.00           H  
ATOM   2864 HD21 ASN A 204      -0.625   6.699  -3.636  1.00  0.00           H  
ATOM   2865  N   HIS A 205       2.364  10.484  -4.243  1.00 56.45           N  
ANISOU 2865  N   HIS A 205     6839   6605   8003   -608   -177    214
ATOM   2866  CA  HIS A 205       3.382  11.239  -5.050  1.00 62.97           C  
ANISOU 2866  CA  HIS A 205     7659   7364   8901   -544   -177    259
ATOM   2867  C   HIS A 205       3.775  12.586  -4.380  1.00 60.28           C  
ANISOU 2867  C   HIS A 205     7272   6935   8696   -449   -109    198
ATOM   2868  O   HIS A 205       4.723  13.182  -4.829  1.00 63.88           O  
ANISOU 2868  O   HIS A 205     7767   7314   9190   -408    -93    190
ATOM   2869  CB  HIS A 205       2.925  11.547  -6.524  1.00  0.00           C  
ATOM   2870  CG  HIS A 205       2.811  10.372  -7.441  1.00  0.00           C  
ATOM   2871  ND1 HIS A 205       2.804   9.054  -7.015  1.00  0.00           N1+
ATOM   2872  CD2 HIS A 205       3.034  10.326  -8.855  1.00  0.00           C  
ATOM   2873  CE1 HIS A 205       2.773   8.270  -8.069  1.00  0.00           C  
ATOM   2874  NE2 HIS A 205       2.808   8.934  -9.236  1.00  0.00           N  
ATOM   2875  H   HIS A 205       1.409  10.809  -4.272  1.00  0.00           H  
ATOM   2876  HA  HIS A 205       4.301  10.655  -5.088  1.00  0.00           H  
ATOM   2877  HB2 HIS A 205       1.984  12.096  -6.519  1.00  0.00           H  
ATOM   2878  HB3 HIS A 205       3.565  12.301  -6.983  1.00  0.00           H  
ATOM   2879  HD1 HIS A 205       2.522   8.595  -6.161  1.00  0.00           H  
ATOM   2880  HD2 HIS A 205       3.262  11.124  -9.546  1.00  0.00           H  
ATOM   2881  HE1 HIS A 205       2.531   7.218  -8.081  1.00  0.00           H  
ATOM   2882  HE2 HIS A 205       2.642   8.473 -10.119  1.00  0.00           H  
ATOM   2883  N   GLN A 206       2.943  13.029  -3.473  1.00 55.60           N  
ANISOU 2883  N   GLN A 206     6599   6354   8173   -422    -65    148
ATOM   2884  CA  GLN A 206       3.244  14.246  -2.735  1.00 61.10           C  
ANISOU 2884  CA  GLN A 206     7245   6966   9006   -339      6     86
ATOM   2885  C   GLN A 206       4.543  14.098  -1.898  1.00 63.17           C  
ANISOU 2885  C   GLN A 206     7603   7170   9229   -342     40    -21
ATOM   2886  O   GLN A 206       5.419  14.837  -2.092  1.00 62.96           O  
ANISOU 2886  O   GLN A 206     7585   7059   9276   -294     65    -36
ATOM   2887  CB  GLN A 206       1.970  14.816  -2.059  1.00 54.35           C  
ANISOU 2887  CB  GLN A 206     6275   6142   8235   -311     56     58
ATOM   2888  CG  GLN A 206       2.180  15.865  -0.958  1.00 54.26           C  
ANISOU 2888  CG  GLN A 206     6229   6044   8344   -245    145    -39
ATOM   2889  CD  GLN A 206       0.905  16.065  -0.158  1.00 59.12           C  
ANISOU 2889  CD  GLN A 206     6722   6686   9054   -210    207    -63
ATOM   2890  OE1 GLN A 206       0.712  15.454   0.851  1.00 64.60           O  
ANISOU 2890  OE1 GLN A 206     7423   7414   9708   -241    258   -163
ATOM   2891  NE2 GLN A 206       0.136  17.055  -0.543  1.00 60.52           N  
ANISOU 2891  NE2 GLN A 206     6784   6851   9359   -145    206     36
ATOM   2892  H   GLN A 206       2.218  12.417  -3.127  1.00  0.00           H  
ATOM   2893  HA  GLN A 206       3.399  14.980  -3.526  1.00  0.00           H  
ATOM   2894  HB3 GLN A 206       1.452  13.959  -1.629  1.00  0.00           H  
ATOM   2895  HB2 GLN A 206       1.262  15.108  -2.834  1.00  0.00           H  
ATOM   2896  HG3 GLN A 206       2.538  16.792  -1.408  1.00  0.00           H  
ATOM   2897  HG2 GLN A 206       3.019  15.546  -0.340  1.00  0.00           H  
ATOM   2898 HE22 GLN A 206      -0.745  17.157  -0.060  1.00  0.00           H  
ATOM   2899 HE21 GLN A 206       0.391  17.631  -1.332  1.00  0.00           H  
ATOM   2900  N   PRO A 207       4.632  13.146  -0.958  1.00 61.54           N  
ANISOU 2900  N   PRO A 207     7466   7003   8913   -399     40    -90
ATOM   2901  CA  PRO A 207       5.857  12.650  -0.290  1.00 57.17           C  
ANISOU 2901  CA  PRO A 207     6995   6401   8324   -400     60   -171
ATOM   2902  C   PRO A 207       7.035  12.314  -1.253  1.00 62.24           C  
ANISOU 2902  C   PRO A 207     7720   7007   8922   -401     24   -131
ATOM   2903  O   PRO A 207       8.041  12.898  -1.025  1.00 64.65           O  
ANISOU 2903  O   PRO A 207     8057   7256   9251   -376     45   -175
ATOM   2904  CB  PRO A 207       5.448  11.414   0.553  1.00 54.60           C  
ANISOU 2904  CB  PRO A 207     6721   6139   7887   -465     57   -225
ATOM   2905  CG  PRO A 207       4.060  11.760   0.917  1.00 58.63           C  
ANISOU 2905  CG  PRO A 207     7204   6724   8347   -512     25   -165
ATOM   2906  CD  PRO A 207       3.513  12.378  -0.333  1.00 51.84           C  
ANISOU 2906  CD  PRO A 207     6235   5866   7597   -465     25    -95
ATOM   2907  HA  PRO A 207       6.193  13.439   0.383  1.00  0.00           H  
ATOM   2908  HB3 PRO A 207       6.059  11.224   1.435  1.00  0.00           H  
ATOM   2909  HB2 PRO A 207       5.413  10.504  -0.046  1.00  0.00           H  
ATOM   2910  HG3 PRO A 207       4.110  12.479   1.734  1.00  0.00           H  
ATOM   2911  HG2 PRO A 207       3.449  10.938   1.289  1.00  0.00           H  
ATOM   2912  HD2 PRO A 207       3.435  11.549  -1.037  1.00  0.00           H  
ATOM   2913  HD3 PRO A 207       2.590  12.900  -0.082  1.00  0.00           H  
ATOM   2914  N   THR A 208       6.846  11.491  -2.327  1.00 63.75           N  
ANISOU 2914  N   THR A 208     7944   7231   9046   -436    -24    -53
ATOM   2915  CA  THR A 208       7.965  11.225  -3.303  1.00 59.30           C  
ANISOU 2915  CA  THR A 208     7460   6633   8437   -440    -44    -21
ATOM   2916  C   THR A 208       8.567  12.445  -4.015  1.00 57.20           C  
ANISOU 2916  C   THR A 208     7152   6305   8278   -381    -27     11
ATOM   2917  O   THR A 208       9.772  12.525  -4.218  1.00 55.92           O  
ANISOU 2917  O   THR A 208     7029   6089   8129   -359     -8    -19
ATOM   2918  CB  THR A 208       7.499  10.194  -4.348  1.00 52.10           C  
ANISOU 2918  CB  THR A 208     6594   5775   7425   -503    -93     48
ATOM   2919  OG1 THR A 208       6.743   9.202  -3.672  1.00 58.32           O  
ANISOU 2919  OG1 THR A 208     7450   6599   8108   -565   -103     10
ATOM   2920  CG2 THR A 208       8.696   9.545  -5.105  1.00 47.39           C  
ANISOU 2920  CG2 THR A 208     6070   5144   6793   -505   -100     82
ATOM   2921  H   THR A 208       6.009  10.925  -2.337  1.00  0.00           H  
ATOM   2922  HA  THR A 208       8.872  10.795  -2.878  1.00  0.00           H  
ATOM   2923  HB  THR A 208       6.872  10.607  -5.137  1.00  0.00           H  
ATOM   2924  HG1 THR A 208       5.843   9.477  -3.482  1.00  0.00           H  
ATOM   2925 HG21 THR A 208       8.220   8.841  -5.787  1.00  0.00           H  
ATOM   2926 HG22 THR A 208       9.362  10.193  -5.676  1.00  0.00           H  
ATOM   2927 HG23 THR A 208       9.397   8.962  -4.509  1.00  0.00           H  
ATOM   2928  N   ASN A 209       7.750  13.406  -4.335  1.00 56.09           N  
ANISOU 2928  N   ASN A 209     6924   6169   8219   -356    -34     81
ATOM   2929  CA  ASN A 209       8.122  14.677  -5.054  1.00 53.10           C  
ANISOU 2929  CA  ASN A 209     6507   5723   7947   -302    -18    126
ATOM   2930  C   ASN A 209       8.770  15.711  -4.021  1.00 54.14           C  
ANISOU 2930  C   ASN A 209     6604   5778   8188   -252     42     41
ATOM   2931  O   ASN A 209       9.790  16.309  -4.366  1.00 54.19           O  
ANISOU 2931  O   ASN A 209     6620   5716   8254   -225     63     42
ATOM   2932  CB  ASN A 209       6.960  15.166  -5.990  1.00 56.28           C  
ANISOU 2932  CB  ASN A 209     6821   6149   8414   -285    -47    238
ATOM   2933  CG  ASN A 209       6.583  14.216  -7.111  1.00 62.41           C  
ANISOU 2933  CG  ASN A 209     7636   7004   9075   -349   -113    330
ATOM   2934  OD1 ASN A 209       7.145  13.100  -7.266  1.00 61.47           O  
ANISOU 2934  OD1 ASN A 209     7616   6889   8852   -392   -124    319
ATOM   2935  ND2 ASN A 209       5.564  14.589  -7.859  1.00 57.40           N  
ANISOU 2935  ND2 ASN A 209     6921   6434   8454   -360   -154    419
ATOM   2936  H   ASN A 209       6.764  13.306  -4.138  1.00  0.00           H  
ATOM   2937  HA  ASN A 209       8.896  14.340  -5.743  1.00  0.00           H  
ATOM   2938  HB3 ASN A 209       7.219  16.125  -6.440  1.00  0.00           H  
ATOM   2939  HB2 ASN A 209       6.104  15.358  -5.343  1.00  0.00           H  
ATOM   2940 HD22 ASN A 209       5.081  13.966  -8.491  1.00  0.00           H  
ATOM   2941 HD21 ASN A 209       5.158  15.508  -7.765  1.00  0.00           H  
ATOM   2942  N   CYS A 210       8.035  15.866  -2.932  1.00 54.23           N  
ANISOU 2942  N   CYS A 210     6579   5803   8221   -249     74    -36
ATOM   2943  CA  CYS A 210       8.664  16.526  -1.789  1.00 58.83           C  
ANISOU 2943  CA  CYS A 210     7141   6320   8891   -219    136   -132
ATOM   2944  C   CYS A 210      10.083  16.029  -1.350  1.00 57.84           C  
ANISOU 2944  C   CYS A 210     7095   6181   8702   -244    137   -197
ATOM   2945  O   CYS A 210      11.050  16.791  -1.100  1.00 58.17           O  
ANISOU 2945  O   CYS A 210     7133   6155   8815   -225    168   -232
ATOM   2946  CB  CYS A 210       7.699  16.635  -0.671  1.00 56.18           C  
ANISOU 2946  CB  CYS A 210     6758   6019   8568   -225    176   -208
ATOM   2947  SG  CYS A 210       6.581  18.044  -0.805  1.00 59.29           S  
ANISOU 2947  SG  CYS A 210     7023   6388   9119   -161    218   -163
ATOM   2948  H   CYS A 210       7.068  15.580  -2.874  1.00  0.00           H  
ATOM   2949  HA  CYS A 210       8.839  17.531  -2.173  1.00  0.00           H  
ATOM   2950  HB3 CYS A 210       8.135  16.680   0.327  1.00  0.00           H  
ATOM   2951  HB2 CYS A 210       7.101  15.723  -0.659  1.00  0.00           H  
ATOM   2952  HG  CYS A 210       5.765  17.567  -1.748  1.00  0.00           H  
ATOM   2953  N   MET A 211      10.174  14.701  -1.105  1.00 53.77           N  
ANISOU 2953  N   MET A 211     6647   5724   8058   -288    102   -208
ATOM   2954  CA  MET A 211      11.402  13.896  -0.772  1.00 52.34           C  
ANISOU 2954  CA  MET A 211     6529   5537   7822   -304    100   -261
ATOM   2955  C   MET A 211      12.512  14.296  -1.703  1.00 56.40           C  
ANISOU 2955  C   MET A 211     7067   6004   8357   -285     94   -217
ATOM   2956  O   MET A 211      13.595  14.563  -1.160  1.00 63.43           O  
ANISOU 2956  O   MET A 211     7964   6865   9269   -280    110   -261
ATOM   2957  CB  MET A 211      11.057  12.356  -1.008  1.00 56.13           C  
ANISOU 2957  CB  MET A 211     7076   6078   8171   -347     66   -265
ATOM   2958  CG  MET A 211      12.229  11.303  -1.001  1.00 69.78           C  
ANISOU 2958  CG  MET A 211     8800   7848   9864   -376     80   -342
ATOM   2959  SD  MET A 211      11.822   9.586  -1.496  1.00 77.22           S  
ANISOU 2959  SD  MET A 211     9697   8752  10893   -363    129   -436
ATOM   2960  CE  MET A 211      11.875   9.894  -3.285  1.00 66.09           C  
ANISOU 2960  CE  MET A 211     8340   7327   9444   -364    102   -435
ATOM   2961  H   MET A 211       9.342  14.161  -1.294  1.00  0.00           H  
ATOM   2962  HA  MET A 211      11.656  14.132   0.262  1.00  0.00           H  
ATOM   2963  HB3 MET A 211      10.627  12.261  -2.005  1.00  0.00           H  
ATOM   2964  HB2 MET A 211      10.330  12.016  -0.271  1.00  0.00           H  
ATOM   2965  HG3 MET A 211      12.253  11.121   0.074  1.00  0.00           H  
ATOM   2966  HG2 MET A 211      13.192  11.601  -1.416  1.00  0.00           H  
ATOM   2967  HE1 MET A 211      12.770  10.475  -3.509  1.00  0.00           H  
ATOM   2968  HE2 MET A 211      12.052   8.942  -3.786  1.00  0.00           H  
ATOM   2969  HE3 MET A 211      11.030  10.403  -3.749  1.00  0.00           H  
ATOM   2970  N   ALA A 212      12.309  14.243  -3.023  1.00 48.18           N  
ANISOU 2970  N   ALA A 212     6036   4965   7304   -281     72   -129
ATOM   2971  CA  ALA A 212      13.315  14.652  -4.006  1.00 46.59           C  
ANISOU 2971  CA  ALA A 212     5856   4726   7122   -268     75    -84
ATOM   2972  C   ALA A 212      13.928  16.050  -3.874  1.00 54.28           C  
ANISOU 2972  C   ALA A 212     6770   5627   8226   -237    111    -92
ATOM   2973  O   ALA A 212      15.119  16.298  -3.713  1.00 60.38           O  
ANISOU 2973  O   ALA A 212     7554   6364   9024   -233    129   -106
ATOM   2974  CB  ALA A 212      12.743  14.461  -5.465  1.00 43.02           C  
ANISOU 2974  CB  ALA A 212     5426   4300   6621   -285     45     13
ATOM   2975  H   ALA A 212      11.401  14.012  -3.402  1.00  0.00           H  
ATOM   2976  HA  ALA A 212      14.223  14.064  -3.875  1.00  0.00           H  
ATOM   2977  HB1 ALA A 212      11.933  15.136  -5.743  1.00  0.00           H  
ATOM   2978  HB2 ALA A 212      13.614  14.680  -6.083  1.00  0.00           H  
ATOM   2979  HB3 ALA A 212      12.322  13.467  -5.609  1.00  0.00           H  
ATOM   2980  N   LEU A 213      12.920  16.968  -3.880  1.00 49.46           N  
ANISOU 2980  N   LEU A 213     6095   4991   7706   -213    127    -81
ATOM   2981  CA  LEU A 213      13.113  18.426  -3.672  1.00 54.11           C  
ANISOU 2981  CA  LEU A 213     6634   5493   8432   -183    171    -94
ATOM   2982  C   LEU A 213      13.895  18.783  -2.432  1.00 48.65           C  
ANISOU 2982  C   LEU A 213     5947   4777   7760   -198    208   -214
ATOM   2983  O   LEU A 213      14.906  19.407  -2.526  1.00 59.16           O  
ANISOU 2983  O   LEU A 213     7276   6050   9154   -200    234   -234
ATOM   2984  CB  LEU A 213      11.793  19.267  -3.781  1.00 47.24           C  
ANISOU 2984  CB  LEU A 213     5690   4595   7664   -145    188    -57
ATOM   2985  CG  LEU A 213      11.953  20.753  -3.662  1.00 51.00           C  
ANISOU 2985  CG  LEU A 213     6112   4960   8304   -104    246    -71
ATOM   2986  CD1 LEU A 213      12.948  21.258  -4.704  1.00 55.64           C  
ANISOU 2986  CD1 LEU A 213     6721   5485   8934   -105    248    -16
ATOM   2987  CD2 LEU A 213      10.520  21.402  -3.879  1.00 50.46           C  
ANISOU 2987  CD2 LEU A 213     5966   4872   8334    -53    253      3
ATOM   2988  H   LEU A 213      11.955  16.733  -4.065  1.00  0.00           H  
ATOM   2989  HA  LEU A 213      13.829  18.701  -4.446  1.00  0.00           H  
ATOM   2990  HB3 LEU A 213      10.955  19.045  -3.120  1.00  0.00           H  
ATOM   2991  HB2 LEU A 213      11.403  19.164  -4.794  1.00  0.00           H  
ATOM   2992  HG  LEU A 213      12.232  21.120  -2.674  1.00  0.00           H  
ATOM   2993 HD11 LEU A 213      13.344  20.486  -5.362  1.00  0.00           H  
ATOM   2994 HD12 LEU A 213      12.402  21.846  -5.441  1.00  0.00           H  
ATOM   2995 HD13 LEU A 213      13.720  21.842  -4.203  1.00  0.00           H  
ATOM   2996 HD21 LEU A 213      10.649  22.481  -3.965  1.00  0.00           H  
ATOM   2997 HD22 LEU A 213      10.041  20.986  -4.765  1.00  0.00           H  
ATOM   2998 HD23 LEU A 213       9.825  21.195  -3.065  1.00  0.00           H  
ATOM   2999  N   LEU A 214      13.467  18.203  -1.317  1.00 48.56           N  
ANISOU 2999  N   LEU A 214     5944   4819   7688   -220    208   -291
ATOM   3000  CA  LEU A 214      14.124  18.227  -0.021  1.00 52.39           C  
ANISOU 3000  CA  LEU A 214     6433   5299   8172   -249    236   -402
ATOM   3001  C   LEU A 214      15.613  17.852  -0.196  1.00 57.05           C  
ANISOU 3001  C   LEU A 214     7065   5909   8704   -272    210   -407
ATOM   3002  O   LEU A 214      16.469  18.661   0.201  1.00 62.31           O  
ANISOU 3002  O   LEU A 214     7721   6549   9406   -295    231   -469
ATOM   3003  CB  LEU A 214      13.354  17.362   1.016  1.00 44.96           C  
ANISOU 3003  CB  LEU A 214     5498   4427   7158   -276    236   -469
ATOM   3004  CG  LEU A 214      13.933  17.475   2.436  1.00 54.28           C  
ANISOU 3004  CG  LEU A 214     6683   5620   8320   -320    261   -586
ATOM   3005  CD1 LEU A 214      13.520  18.869   2.931  1.00 49.09           C  
ANISOU 3005  CD1 LEU A 214     5987   4873   7791   -315    327   -650
ATOM   3006  CD2 LEU A 214      13.568  16.241   3.336  1.00 57.78           C  
ANISOU 3006  CD2 LEU A 214     7135   6140   8679   -354    262   -642
ATOM   3007  H   LEU A 214      12.597  17.690  -1.331  1.00  0.00           H  
ATOM   3008  HA  LEU A 214      13.990  19.279   0.235  1.00  0.00           H  
ATOM   3009  HB3 LEU A 214      13.463  16.338   0.659  1.00  0.00           H  
ATOM   3010  HB2 LEU A 214      12.298  17.632   1.029  1.00  0.00           H  
ATOM   3011  HG  LEU A 214      15.002  17.509   2.228  1.00  0.00           H  
ATOM   3012 HD11 LEU A 214      14.470  19.334   3.196  1.00  0.00           H  
ATOM   3013 HD12 LEU A 214      12.978  19.531   2.256  1.00  0.00           H  
ATOM   3014 HD13 LEU A 214      13.027  18.787   3.900  1.00  0.00           H  
ATOM   3015 HD21 LEU A 214      13.086  15.355   2.923  1.00  0.00           H  
ATOM   3016 HD22 LEU A 214      14.493  15.861   3.770  1.00  0.00           H  
ATOM   3017 HD23 LEU A 214      12.943  16.526   4.183  1.00  0.00           H  
ATOM   3018  N   THR A 215      15.899  16.691  -0.803  1.00 54.03           N  
ANISOU 3018  N   THR A 215     6725   5571   8232   -270    169   -344
ATOM   3019  CA  THR A 215      17.273  16.246  -0.719  1.00 57.38           C  
ANISOU 3019  CA  THR A 215     7178   6012   8609   -279    152   -343
ATOM   3020  C   THR A 215      18.214  17.108  -1.643  1.00 53.22           C  
ANISOU 3020  C   THR A 215     6631   5428   8162   -269    175   -311
ATOM   3021  O   THR A 215      19.450  17.169  -1.401  1.00 57.94           O  
ANISOU 3021  O   THR A 215     7214   6021   8780   -288    183   -350
ATOM   3022  CB  THR A 215      17.293  14.760  -1.127  1.00 59.64           C  
ANISOU 3022  CB  THR A 215     7522   6345   8793   -275    119   -289
ATOM   3023  OG1 THR A 215      16.493  13.972  -0.195  1.00 54.42           O  
ANISOU 3023  OG1 THR A 215     6883   5734   8061   -293     99   -315
ATOM   3024  CG2 THR A 215      18.568  13.981  -1.131  1.00 51.05           C  
ANISOU 3024  CG2 THR A 215     6455   5271   7672   -272    112   -288
ATOM   3025  H   THR A 215      15.217  16.087  -1.239  1.00  0.00           H  
ATOM   3026  HA  THR A 215      17.616  16.255   0.315  1.00  0.00           H  
ATOM   3027  HB  THR A 215      16.986  14.800  -2.172  1.00  0.00           H  
ATOM   3028  HG1 THR A 215      15.584  14.120  -0.468  1.00  0.00           H  
ATOM   3029 HG21 THR A 215      19.395  14.577  -1.516  1.00  0.00           H  
ATOM   3030 HG22 THR A 215      18.864  13.743  -0.109  1.00  0.00           H  
ATOM   3031 HG23 THR A 215      18.568  13.021  -1.647  1.00  0.00           H  
ATOM   3032  N   GLY A 216      17.642  17.739  -2.696  1.00 51.86           N  
ANISOU 3032  N   GLY A 216     6454   5219   8031   -248    182   -233
ATOM   3033  CA  GLY A 216      18.251  18.706  -3.645  1.00 53.00           C  
ANISOU 3033  CA  GLY A 216     6577   5302   8259   -244    208   -197
ATOM   3034  C   GLY A 216      18.410  20.052  -2.902  1.00 58.61           C  
ANISOU 3034  C   GLY A 216     7245   5947   9078   -257    246   -265
ATOM   3035  O   GLY A 216      19.442  20.747  -2.994  1.00 58.41           O  
ANISOU 3035  O   GLY A 216     7206   5886   9101   -277    267   -278
ATOM   3036  H   GLY A 216      16.755  17.351  -2.985  1.00  0.00           H  
ATOM   3037  HA3 GLY A 216      17.597  18.759  -4.516  1.00  0.00           H  
ATOM   3038  HA2 GLY A 216      19.235  18.341  -3.938  1.00  0.00           H  
ATOM   3039  N   SER A 217      17.433  20.395  -2.068  1.00 55.80           N  
ANISOU 3039  N   SER A 217     6868   5573   8762   -251    263   -316
ATOM   3040  CA  SER A 217      17.476  21.650  -1.280  1.00 58.82           C  
ANISOU 3040  CA  SER A 217     7219   5881   9247   -267    314   -397
ATOM   3041  C   SER A 217      18.575  21.458  -0.257  1.00 59.79           C  
ANISOU 3041  C   SER A 217     7348   6042   9327   -322    313   -496
ATOM   3042  O   SER A 217      19.304  22.453  -0.104  1.00 56.04           O  
ANISOU 3042  O   SER A 217     6858   5511   8925   -357    346   -546
ATOM   3043  CB  SER A 217      16.081  21.919  -0.619  1.00 50.90           C  
ANISOU 3043  CB  SER A 217     6191   4858   8292   -244    343   -436
ATOM   3044  OG  SER A 217      15.085  22.081  -1.653  1.00 73.94           O  
ANISOU 3044  OG  SER A 217     9088   7695  11312   -261    406   -529
ATOM   3045  H   SER A 217      16.629  19.791  -1.982  1.00  0.00           H  
ATOM   3046  HA  SER A 217      17.756  22.559  -1.813  1.00  0.00           H  
ATOM   3047  HB3 SER A 217      16.090  22.892  -0.128  1.00  0.00           H  
ATOM   3048  HB2 SER A 217      15.731  21.170   0.093  1.00  0.00           H  
ATOM   3049  HG  SER A 217      15.018  21.275  -2.170  1.00  0.00           H  
ATOM   3050  N   LEU A 218      18.698  20.283   0.381  1.00 51.18           N  
ANISOU 3050  N   LEU A 218     6281   5047   8119   -338    272   -521
ATOM   3051  CA  LEU A 218      19.667  19.951   1.459  1.00 50.10           C  
ANISOU 3051  CA  LEU A 218     6141   4961   7932   -393    258   -596
ATOM   3052  C   LEU A 218      21.067  20.045   0.903  1.00 57.64           C  
ANISOU 3052  C   LEU A 218     7086   5921   8895   -403    244   -555
ATOM   3053  O   LEU A 218      21.900  20.677   1.542  1.00 57.94           O  
ANISOU 3053  O   LEU A 218     7101   5965   8951   -456    248   -612
ATOM   3054  CB  LEU A 218      19.352  18.582   2.073  1.00 44.03           C  
ANISOU 3054  CB  LEU A 218     5398   4291   7039   -402    214   -611
ATOM   3055  CG  LEU A 218      18.024  18.594   3.000  1.00 51.19           C  
ANISOU 3055  CG  LEU A 218     6310   5217   7923   -416    232   -675
ATOM   3056  CD1 LEU A 218      17.616  17.152   3.395  1.00 45.71           C  
ANISOU 3056  CD1 LEU A 218     5651   4610   7108   -413    185   -647
ATOM   3057  CD2 LEU A 218      18.184  19.538   4.116  1.00 48.91           C  
ANISOU 3057  CD2 LEU A 218     6006   4931   7645   -482    263   -795
ATOM   3058  H   LEU A 218      17.902  19.662   0.341  1.00  0.00           H  
ATOM   3059  HA  LEU A 218      19.496  20.744   2.187  1.00  0.00           H  
ATOM   3060  HB3 LEU A 218      20.133  18.246   2.755  1.00  0.00           H  
ATOM   3061  HB2 LEU A 218      19.316  17.805   1.309  1.00  0.00           H  
ATOM   3062  HG  LEU A 218      17.271  19.081   2.381  1.00  0.00           H  
ATOM   3063 HD11 LEU A 218      18.336  16.742   4.104  1.00  0.00           H  
ATOM   3064 HD12 LEU A 218      16.572  17.026   3.683  1.00  0.00           H  
ATOM   3065 HD13 LEU A 218      17.672  16.477   2.542  1.00  0.00           H  
ATOM   3066 HD21 LEU A 218      17.609  20.453   3.977  1.00  0.00           H  
ATOM   3067 HD22 LEU A 218      17.860  18.938   4.967  1.00  0.00           H  
ATOM   3068 HD23 LEU A 218      19.204  19.888   4.272  1.00  0.00           H  
ATOM   3069  N   VAL A 219      21.357  19.449  -0.218  1.00 50.51           N  
ANISOU 3069  N   VAL A 219     6197   5018   7975   -361    230   -459
ATOM   3070  CA  VAL A 219      22.641  19.649  -0.942  1.00 47.29           C  
ANISOU 3070  CA  VAL A 219     5774   4614   7580   -367    230   -418
ATOM   3071  C   VAL A 219      22.894  21.135  -1.294  1.00 55.97           C  
ANISOU 3071  C   VAL A 219     6845   5629   8793   -393    273   -424
ATOM   3072  O   VAL A 219      24.073  21.528  -1.149  1.00 56.05           O  
ANISOU 3072  O   VAL A 219     6825   5645   8828   -434    279   -443
ATOM   3073  CB  VAL A 219      22.677  18.800  -2.332  1.00 50.74           C  
ANISOU 3073  CB  VAL A 219     6242   5070   7966   -321    219   -324
ATOM   3074  CG1 VAL A 219      23.769  19.248  -3.342  1.00 43.53           C  
ANISOU 3074  CG1 VAL A 219     5308   4144   7086   -326    241   -278
ATOM   3075  CG2 VAL A 219      22.875  17.316  -1.960  1.00 45.33           C  
ANISOU 3075  CG2 VAL A 219     5587   4460   7176   -304    182   -325
ATOM   3076  H   VAL A 219      20.630  18.937  -0.697  1.00  0.00           H  
ATOM   3077  HA  VAL A 219      23.488  19.439  -0.288  1.00  0.00           H  
ATOM   3078  HB  VAL A 219      21.683  18.989  -2.737  1.00  0.00           H  
ATOM   3079 HG11 VAL A 219      24.659  19.579  -2.805  1.00  0.00           H  
ATOM   3080 HG12 VAL A 219      24.005  18.455  -4.051  1.00  0.00           H  
ATOM   3081 HG13 VAL A 219      23.449  20.090  -3.956  1.00  0.00           H  
ATOM   3082 HG21 VAL A 219      23.188  16.678  -2.786  1.00  0.00           H  
ATOM   3083 HG22 VAL A 219      23.672  17.252  -1.219  1.00  0.00           H  
ATOM   3084 HG23 VAL A 219      21.948  16.898  -1.568  1.00  0.00           H  
ATOM   3085  N   LEU A 220      21.961  21.849  -1.939  1.00 59.67           N  
ANISOU 3085  N   LEU A 220     7318   6016   9338   -372    304   -404
ATOM   3086  CA  LEU A 220      22.220  23.295  -2.233  1.00 57.54           C  
ANISOU 3086  CA  LEU A 220     7029   5646   9189   -394    350   -402
ATOM   3087  C   LEU A 220      22.369  24.177  -0.956  1.00 54.64           C  
ANISOU 3087  C   LEU A 220     6645   5244   8871   -454    378   -523
ATOM   3088  O   LEU A 220      23.203  25.098  -0.878  1.00 59.16           O  
ANISOU 3088  O   LEU A 220     7200   5775   9505   -507    403   -550
ATOM   3089  CB  LEU A 220      21.073  23.924  -3.095  1.00 60.74           C  
ANISOU 3089  CB  LEU A 220     7439   5969   9670   -346    371   -328
ATOM   3090  CG  LEU A 220      21.383  23.750  -4.566  1.00 61.48           C  
ANISOU 3090  CG  LEU A 220     7541   6054   9765   -325    365   -202
ATOM   3091  CD1 LEU A 220      21.127  22.318  -5.082  1.00 54.48           C  
ANISOU 3091  CD1 LEU A 220     6684   5261   8754   -295    321   -146
ATOM   3092  CD2 LEU A 220      20.688  24.782  -5.507  1.00 63.46           C  
ANISOU 3092  CD2 LEU A 220     7782   6199  10131   -298    392   -127
ATOM   3093  H   LEU A 220      21.100  21.421  -2.250  1.00  0.00           H  
ATOM   3094  HA  LEU A 220      23.147  23.263  -2.805  1.00  0.00           H  
ATOM   3095  HB3 LEU A 220      20.839  24.970  -2.895  1.00  0.00           H  
ATOM   3096  HB2 LEU A 220      20.161  23.402  -2.807  1.00  0.00           H  
ATOM   3097  HG  LEU A 220      22.447  23.990  -4.571  1.00  0.00           H  
ATOM   3098 HD11 LEU A 220      20.056  22.158  -4.956  1.00  0.00           H  
ATOM   3099 HD12 LEU A 220      21.435  22.298  -6.127  1.00  0.00           H  
ATOM   3100 HD13 LEU A 220      21.602  21.577  -4.439  1.00  0.00           H  
ATOM   3101 HD21 LEU A 220      21.372  25.081  -6.301  1.00  0.00           H  
ATOM   3102 HD22 LEU A 220      19.821  24.370  -6.024  1.00  0.00           H  
ATOM   3103 HD23 LEU A 220      20.319  25.649  -4.960  1.00  0.00           H  
ATOM   3104  N   MET A 221      21.646  23.866   0.052  1.00 61.13           N  
ANISOU 3104  N   MET A 221     7476   6089   9663   -455    379   -601
ATOM   3105  CA  MET A 221      21.803  24.402   1.382  1.00 59.20           C  
ANISOU 3105  CA  MET A 221     7226   5829   9440   -525    410   -731
ATOM   3106  C   MET A 221      23.285  24.224   1.891  1.00 64.95           C  
ANISOU 3106  C   MET A 221     7936   6631  10113   -600    378   -770
ATOM   3107  O   MET A 221      24.068  25.126   2.204  1.00 64.87           O  
ANISOU 3107  O   MET A 221     7913   6574  10161   -672    409   -836
ATOM   3108  CB  MET A 221      20.824  23.693   2.335  1.00 56.76           C  
ANISOU 3108  CB  MET A 221     6930   5572   9065   -519    407   -799
ATOM   3109  CG  MET A 221      21.144  23.642   3.860  1.00 64.48           C  
ANISOU 3109  CG  MET A 221     7911   6536  10052   -594    450   -944
ATOM   3110  SD  MET A 221      19.810  22.743   4.615  1.00 66.98           S  
ANISOU 3110  SD  MET A 221     8245   6959  10246   -605    433  -1014
ATOM   3111  CE  MET A 221      20.826  21.830   5.893  1.00 56.01           C  
ANISOU 3111  CE  MET A 221     6855   5722   8703   -654    338   -990
ATOM   3112  H   MET A 221      20.898  23.230  -0.183  1.00  0.00           H  
ATOM   3113  HA  MET A 221      21.705  25.474   1.212  1.00  0.00           H  
ATOM   3114  HB3 MET A 221      20.662  22.687   1.949  1.00  0.00           H  
ATOM   3115  HB2 MET A 221      19.957  24.339   2.200  1.00  0.00           H  
ATOM   3116  HG3 MET A 221      21.220  24.621   4.335  1.00  0.00           H  
ATOM   3117  HG2 MET A 221      22.029  23.014   3.964  1.00  0.00           H  
ATOM   3118  HE1 MET A 221      21.583  22.520   6.265  1.00  0.00           H  
ATOM   3119  HE2 MET A 221      20.234  21.426   6.715  1.00  0.00           H  
ATOM   3120  HE3 MET A 221      21.386  21.105   5.302  1.00  0.00           H  
ATOM   3121  N   ASN A 222      23.643  22.881   1.881  1.00 64.79           N  
ANISOU 3121  N   ASN A 222     7910   6723   9984   -585    316   -724
ATOM   3122  CA  ASN A 222      24.991  22.501   2.317  1.00 60.08           C  
ANISOU 3122  CA  ASN A 222     7280   6215   9332   -646    276   -745
ATOM   3123  C   ASN A 222      26.141  23.195   1.530  1.00 61.47           C  
ANISOU 3123  C   ASN A 222     7422   6351   9582   -673    295   -706
ATOM   3124  O   ASN A 222      27.193  23.508   2.139  1.00 58.04           O  
ANISOU 3124  O   ASN A 222     6948   5965   9139   -749    279   -747
ATOM   3125  CB  ASN A 222      25.290  21.019   2.486  1.00 51.59           C  
ANISOU 3125  CB  ASN A 222     6206   5247   8149   -600    215   -681
ATOM   3126  CG  ASN A 222      26.566  20.822   3.405  1.00 60.69           C  
ANISOU 3126  CG  ASN A 222     7313   6505   9242   -653    165   -695
ATOM   3127  OD1 ASN A 222      27.654  20.695   2.865  1.00 68.16           O  
ANISOU 3127  OD1 ASN A 222     8252   7509  10136   -721    141   -772
ATOM   3128  ND2 ASN A 222      26.326  20.741   4.774  1.00 60.36           N  
ANISOU 3128  ND2 ASN A 222     7235   6494   9204   -625    150   -617
ATOM   3129  H   ASN A 222      23.052  22.177   1.463  1.00  0.00           H  
ATOM   3130  HA  ASN A 222      25.159  22.911   3.313  1.00  0.00           H  
ATOM   3131  HB3 ASN A 222      25.453  20.606   1.490  1.00  0.00           H  
ATOM   3132  HB2 ASN A 222      24.476  20.516   3.008  1.00  0.00           H  
ATOM   3133 HD22 ASN A 222      27.151  20.748   5.356  1.00  0.00           H  
ATOM   3134 HD21 ASN A 222      25.396  20.571   5.131  1.00  0.00           H  
ATOM   3135  N   GLN A 223      25.944  23.545   0.226  1.00 61.00           N  
ANISOU 3135  N   GLN A 223     7374   6215   9587   -619    325   -621
ATOM   3136  CA  GLN A 223      26.771  24.144  -0.808  1.00 60.78           C  
ANISOU 3136  CA  GLN A 223     7317   6150   9625   -645    349   -572
ATOM   3137  C   GLN A 223      26.797  25.661  -0.765  1.00 60.85           C  
ANISOU 3137  C   GLN A 223     7334   6028   9757   -693    409   -612
ATOM   3138  O   GLN A 223      27.572  26.272  -1.488  1.00 57.82           O  
ANISOU 3138  O   GLN A 223     6935   5594   9441   -716    436   -562
ATOM   3139  CB  GLN A 223      26.250  23.669  -2.221  1.00 57.89           C  
ANISOU 3139  CB  GLN A 223     6963   5784   9246   -572    350   -451
ATOM   3140  CG  GLN A 223      27.337  23.621  -3.315  1.00 70.46           C  
ANISOU 3140  CG  GLN A 223     8551   7490  10732   -529    306   -413
ATOM   3141  CD  GLN A 223      28.457  22.641  -3.050  1.00 78.51           C  
ANISOU 3141  CD  GLN A 223     9522   8559  11750   -543    310   -366
ATOM   3142  OE1 GLN A 223      28.274  21.766  -2.260  1.00 85.03           O  
ANISOU 3142  OE1 GLN A 223    10359   9373  12577   -507    335   -286
ATOM   3143  NE2 GLN A 223      29.651  22.778  -3.608  1.00 90.91           N  
ANISOU 3143  NE2 GLN A 223    11035  10192  13314   -600    288   -414
ATOM   3144  H   GLN A 223      24.966  23.418   0.010  1.00  0.00           H  
ATOM   3145  HA  GLN A 223      27.805  23.835  -0.659  1.00  0.00           H  
ATOM   3146  HB3 GLN A 223      25.457  24.385  -2.436  1.00  0.00           H  
ATOM   3147  HB2 GLN A 223      25.887  22.641  -2.208  1.00  0.00           H  
ATOM   3148  HG3 GLN A 223      27.841  24.586  -3.370  1.00  0.00           H  
ATOM   3149  HG2 GLN A 223      26.797  23.516  -4.255  1.00  0.00           H  
ATOM   3150 HE22 GLN A 223      30.416  22.161  -3.372  1.00  0.00           H  
ATOM   3151 HE21 GLN A 223      29.842  23.631  -4.113  1.00  0.00           H  
ATOM   3152  N   GLY A 224      25.924  26.266   0.042  1.00 55.80           N  
ANISOU 3152  N   GLY A 224     6720   5329   9152   -708    437   -701
ATOM   3153  CA  GLY A 224      25.952  27.651   0.415  1.00 58.13           C  
ANISOU 3153  CA  GLY A 224     7027   5489   9572   -757    503   -759
ATOM   3154  C   GLY A 224      24.992  28.467  -0.438  1.00 62.83           C  
ANISOU 3154  C   GLY A 224     7647   5950  10277   -683    551   -693
ATOM   3155  O   GLY A 224      24.822  29.663  -0.216  1.00 65.45           O  
ANISOU 3155  O   GLY A 224     7990   6145  10731   -714    614   -730
ATOM   3156  H   GLY A 224      25.159  25.758   0.462  1.00  0.00           H  
ATOM   3157  HA3 GLY A 224      26.954  28.079   0.382  1.00  0.00           H  
ATOM   3158  HA2 GLY A 224      25.610  27.571   1.447  1.00  0.00           H  
ATOM   3159  N   TYR A 225      24.295  27.764  -1.329  1.00 64.74           N  
ANISOU 3159  N   TYR A 225     7896   6221  10482   -591    523   -593
ATOM   3160  CA  TYR A 225      23.160  28.341  -2.036  1.00 59.34           C  
ANISOU 3160  CA  TYR A 225     7224   5427   9897   -520    555   -508
ATOM   3161  C   TYR A 225      21.897  28.251  -1.239  1.00 61.71           C  
ANISOU 3161  C   TYR A 225     7530   5692  10223   -480    581   -578
ATOM   3162  O   TYR A 225      21.013  27.392  -1.422  1.00 62.07           O  
ANISOU 3162  O   TYR A 225     7575   5786  10221   -413    554   -530
ATOM   3163  CB  TYR A 225      22.905  27.757  -3.496  1.00 51.30           C  
ANISOU 3163  CB  TYR A 225     6206   4467   8817   -459    511   -365
ATOM   3164  CG  TYR A 225      23.887  28.091  -4.590  1.00 58.52           C  
ANISOU 3164  CG  TYR A 225     7113   5394   9728   -499    509   -298
ATOM   3165  CD1 TYR A 225      23.676  29.198  -5.442  1.00 56.62           C  
ANISOU 3165  CD1 TYR A 225     6859   5275   9380   -524    473   -305
ATOM   3166  CD2 TYR A 225      24.985  27.199  -4.896  1.00 56.23           C  
ANISOU 3166  CD2 TYR A 225     6824   4990   9550   -511    549   -227
ATOM   3167  CE1 TYR A 225      24.558  29.465  -6.489  1.00 49.13           C  
ANISOU 3167  CE1 TYR A 225     5892   4343   8433   -560    481   -248
ATOM   3168  CE2 TYR A 225      25.900  27.492  -5.999  1.00 50.41           C  
ANISOU 3168  CE2 TYR A 225     6077   4271   8807   -556    554   -167
ATOM   3169  CZ  TYR A 225      25.705  28.643  -6.779  1.00 60.35           C  
ANISOU 3169  CZ  TYR A 225     7316   5659   9956   -580    523   -182
ATOM   3170  OH  TYR A 225      26.532  28.949  -7.831  1.00 67.32           O  
ANISOU 3170  OH  TYR A 225     8179   6563  10836   -623    537   -125
ATOM   3171  H   TYR A 225      24.269  26.763  -1.197  1.00  0.00           H  
ATOM   3172  HA  TYR A 225      23.344  29.414  -2.075  1.00  0.00           H  
ATOM   3173  HB3 TYR A 225      21.874  28.043  -3.704  1.00  0.00           H  
ATOM   3174  HB2 TYR A 225      22.882  26.671  -3.411  1.00  0.00           H  
ATOM   3175  HD1 TYR A 225      22.831  29.863  -5.347  1.00  0.00           H  
ATOM   3176  HD2 TYR A 225      25.156  26.300  -4.322  1.00  0.00           H  
ATOM   3177  HE1 TYR A 225      24.286  30.314  -7.099  1.00  0.00           H  
ATOM   3178  HE2 TYR A 225      26.725  26.822  -6.190  1.00  0.00           H  
ATOM   3179  HH  TYR A 225      26.548  29.792  -8.291  1.00  0.00           H  
ATOM   3180  N   LEU A 226      21.801  29.064  -0.207  1.00 62.44           N  
ANISOU 3180  N   LEU A 226     7631   5699  10396   -531    643   -699
ATOM   3181  CA  LEU A 226      20.700  29.141   0.697  1.00 62.28           C  
ANISOU 3181  CA  LEU A 226     7616   5660  10388   -515    682   -803
ATOM   3182  C   LEU A 226      19.430  29.795   0.272  1.00 60.60           C  
ANISOU 3182  C   LEU A 226     7392   5323  10310   -423    734   -745
ATOM   3183  O   LEU A 226      18.386  29.242   0.656  1.00 63.58           O  
ANISOU 3183  O   LEU A 226     7759   5717  10680   -378    752   -784
ATOM   3184  CB  LEU A 226      21.226  29.964   1.882  1.00 58.07           C  
ANISOU 3184  CB  LEU A 226     7100   5088   9874   -618    736   -970
ATOM   3185  CG  LEU A 226      22.474  29.528   2.623  1.00 63.30           C  
ANISOU 3185  CG  LEU A 226     7760   5882  10410   -720    679  -1025
ATOM   3186  CD1 LEU A 226      22.610  30.443   3.869  1.00 63.03           C  
ANISOU 3186  CD1 LEU A 226     7745   5818  10387   -837    729  -1194
ATOM   3187  CD2 LEU A 226      22.474  28.050   2.966  1.00 52.10           C  
ANISOU 3187  CD2 LEU A 226     6333   4631   8832   -693    602  -1004
ATOM   3188  H   LEU A 226      22.579  29.707  -0.162  1.00  0.00           H  
ATOM   3189  HA  LEU A 226      20.354  28.140   0.956  1.00  0.00           H  
ATOM   3190  HB3 LEU A 226      20.422  30.081   2.608  1.00  0.00           H  
ATOM   3191  HB2 LEU A 226      21.214  31.029   1.650  1.00  0.00           H  
ATOM   3192  HG  LEU A 226      23.333  29.856   2.038  1.00  0.00           H  
ATOM   3193 HD11 LEU A 226      21.658  30.783   4.276  1.00  0.00           H  
ATOM   3194 HD12 LEU A 226      23.164  29.984   4.688  1.00  0.00           H  
ATOM   3195 HD13 LEU A 226      23.187  31.333   3.619  1.00  0.00           H  
ATOM   3196 HD21 LEU A 226      23.046  27.648   2.131  1.00  0.00           H  
ATOM   3197 HD22 LEU A 226      22.901  27.826   3.944  1.00  0.00           H  
ATOM   3198 HD23 LEU A 226      21.540  27.488   2.955  1.00  0.00           H  
ATOM   3199  N   GLN A 227      19.539  30.838  -0.540  1.00 55.66           N  
ANISOU 3199  N   GLN A 227     6762   4576   9810   -395    759   -644
ATOM   3200  CA  GLN A 227      18.442  31.743  -0.898  1.00 61.23           C  
ANISOU 3200  CA  GLN A 227     7447   5159  10659   -301    805   -571
ATOM   3201  C   GLN A 227      17.248  31.028  -1.512  1.00 61.19           C  
ANISOU 3201  C   GLN A 227     7413   5254  10584   -217    740   -453
ATOM   3202  O   GLN A 227      16.238  31.017  -0.873  1.00 66.65           O  
ANISOU 3202  O   GLN A 227     8076   5933  11315   -154    766   -468
ATOM   3203  CB  GLN A 227      18.863  32.889  -1.814  1.00 67.01           C  
ANISOU 3203  CB  GLN A 227     8183   5745  11533   -294    835   -466
ATOM   3204  CG  GLN A 227      17.816  34.030  -1.921  1.00 77.97           C  
ANISOU 3204  CG  GLN A 227     9601   6992  13031   -373    919   -586
ATOM   3205  CD  GLN A 227      16.836  34.032  -3.099  1.00 92.95           C  
ANISOU 3205  CD  GLN A 227    11500   8751  15064   -338   1020   -696
ATOM   3206  OE1 GLN A 227      17.298  34.277  -4.236  1.00 95.02           O  
ANISOU 3206  OE1 GLN A 227    11790   9003  15310   -414   1073   -875
ATOM   3207  NE2 GLN A 227      15.571  33.716  -2.839  1.00101.00           N  
ANISOU 3207  NE2 GLN A 227    12488   9669  16219   -226   1048   -588
ATOM   3208  H   GLN A 227      20.433  31.204  -0.834  1.00  0.00           H  
ATOM   3209  HA  GLN A 227      18.116  32.158   0.055  1.00  0.00           H  
ATOM   3210  HB3 GLN A 227      19.201  32.607  -2.811  1.00  0.00           H  
ATOM   3211  HB2 GLN A 227      19.787  33.345  -1.458  1.00  0.00           H  
ATOM   3212  HG3 GLN A 227      18.398  34.951  -1.927  1.00  0.00           H  
ATOM   3213  HG2 GLN A 227      17.292  34.173  -0.976  1.00  0.00           H  
ATOM   3214 HE22 GLN A 227      14.972  33.599  -3.643  1.00  0.00           H  
ATOM   3215 HE21 GLN A 227      15.287  33.502  -1.894  1.00  0.00           H  
ATOM   3216  N   GLU A 228      17.417  30.286  -2.626  1.00 60.77           N  
ANISOU 3216  N   GLU A 228     7364   5302  10423   -220    662   -341
ATOM   3217  CA  GLU A 228      16.315  29.540  -3.109  1.00 65.73           C  
ANISOU 3217  CA  GLU A 228     7975   6034  10967   -160    598   -237
ATOM   3218  C   GLU A 228      15.996  28.235  -2.319  1.00 64.03           C  
ANISOU 3218  C   GLU A 228     7762   5938  10627   -170    575   -336
ATOM   3219  O   GLU A 228      14.873  27.899  -2.023  1.00 62.77           O  
ANISOU 3219  O   GLU A 228     7575   5812  10462   -117    567   -311
ATOM   3220  CB  GLU A 228      16.381  29.313  -4.663  1.00 76.61           C  
ANISOU 3220  CB  GLU A 228     9371   7490  12248   -176    532   -115
ATOM   3221  CG  GLU A 228      16.326  30.667  -5.387  1.00 88.33           C  
ANISOU 3221  CG  GLU A 228    10848   8883  13830   -156    538     29
ATOM   3222  CD  GLU A 228      16.253  30.635  -6.901  1.00106.16           C  
ANISOU 3222  CD  GLU A 228    13133  11222  15982   -197    493    112
ATOM   3223  OE1 GLU A 228      15.908  29.542  -7.454  1.00106.79           O  
ANISOU 3223  OE1 GLU A 228    13230  11327  16017   -260    502     39
ATOM   3224  OE2 GLU A 228      16.705  31.601  -7.581  1.00114.28           O1-
ANISOU 3224  OE2 GLU A 228    14159  12293  16967   -170    449    250
ATOM   3225  H   GLU A 228      18.290  30.372  -3.126  1.00  0.00           H  
ATOM   3226  HA  GLU A 228      15.358  30.033  -2.937  1.00  0.00           H  
ATOM   3227  HB3 GLU A 228      15.498  28.723  -4.908  1.00  0.00           H  
ATOM   3228  HB2 GLU A 228      17.278  28.766  -4.954  1.00  0.00           H  
ATOM   3229  HG3 GLU A 228      17.247  31.231  -5.242  1.00  0.00           H  
ATOM   3230  HG2 GLU A 228      15.446  31.272  -5.168  1.00  0.00           H  
ATOM   3231  N   ALA A 229      17.050  27.480  -1.925  1.00 60.20           N  
ANISOU 3231  N   ALA A 229     7306   5525  10043   -241    563   -440
ATOM   3232  CA  ALA A 229      16.965  26.198  -1.207  1.00 62.51           C  
ANISOU 3232  CA  ALA A 229     7606   5939  10204   -258    533   -517
ATOM   3233  C   ALA A 229      16.165  26.287   0.066  1.00 66.12           C  
ANISOU 3233  C   ALA A 229     8048   6362  10712   -248    593   -626
ATOM   3234  O   ALA A 229      15.529  25.384   0.583  1.00 62.27           O  
ANISOU 3234  O   ALA A 229     7557   5967  10134   -240    571   -652
ATOM   3235  CB  ALA A 229      18.380  25.713  -0.897  1.00 58.79           C  
ANISOU 3235  CB  ALA A 229     7161   5548   9630   -336    504   -591
ATOM   3236  H   ALA A 229      18.002  27.775  -2.089  1.00  0.00           H  
ATOM   3237  HA  ALA A 229      16.436  25.477  -1.831  1.00  0.00           H  
ATOM   3238  HB1 ALA A 229      19.071  26.107  -1.642  1.00  0.00           H  
ATOM   3239  HB2 ALA A 229      18.658  26.158   0.059  1.00  0.00           H  
ATOM   3240  HB3 ALA A 229      18.242  24.636  -0.995  1.00  0.00           H  
ATOM   3241  N   TYR A 230      16.223  27.473   0.647  1.00 63.43           N  
ANISOU 3241  N   TYR A 230     7700   5887  10513   -252    676   -693
ATOM   3242  CA  TYR A 230      15.368  28.013   1.699  1.00 60.29           C  
ANISOU 3242  CA  TYR A 230     7287   5446  10175   -237    752   -804
ATOM   3243  C   TYR A 230      13.932  27.920   1.276  1.00 57.98           C  
ANISOU 3243  C   TYR A 230     6943   5140   9947   -137    757   -707
ATOM   3244  O   TYR A 230      13.165  27.249   1.970  1.00 59.56           O  
ANISOU 3244  O   TYR A 230     7122   5407  10099   -122    769   -756
ATOM   3245  CB  TYR A 230      15.760  29.407   2.304  1.00 64.00           C  
ANISOU 3245  CB  TYR A 230     7768   5758  10789   -268    851   -905
ATOM   3246  CG  TYR A 230      14.912  30.010   3.452  1.00 67.25           C  
ANISOU 3246  CG  TYR A 230     8170   6110  11271   -257    952  -1040
ATOM   3247  CD1 TYR A 230      13.773  30.752   3.127  1.00 77.54           C  
ANISOU 3247  CD1 TYR A 230     9506   7476  12478   -349    983  -1211
ATOM   3248  CD2 TYR A 230      15.083  29.528   4.780  1.00 67.52           C  
ANISOU 3248  CD2 TYR A 230     8158   6029  11467   -156   1020   -993
ATOM   3249  CE1 TYR A 230      12.807  31.115   4.181  1.00 81.35           C  
ANISOU 3249  CE1 TYR A 230     9986   7909  13017   -347   1088  -1345
ATOM   3250  CE2 TYR A 230      14.216  29.873   5.827  1.00 72.14           C  
ANISOU 3250  CE2 TYR A 230     8729   6556  12125   -140   1128  -1123
ATOM   3251  CZ  TYR A 230      13.061  30.646   5.511  1.00 86.84           C  
ANISOU 3251  CZ  TYR A 230    10632   8481  13880   -239   1166  -1305
ATOM   3252  OH  TYR A 230      12.091  30.996   6.442  1.00101.57           O  
ANISOU 3252  OH  TYR A 230    12489  10292  15810   -231   1286  -1445
ATOM   3253  H   TYR A 230      16.791  28.196   0.229  1.00  0.00           H  
ATOM   3254  HA  TYR A 230      15.477  27.390   2.588  1.00  0.00           H  
ATOM   3255  HB3 TYR A 230      15.777  30.008   1.395  1.00  0.00           H  
ATOM   3256  HB2 TYR A 230      16.784  29.423   2.676  1.00  0.00           H  
ATOM   3257  HD1 TYR A 230      13.506  31.194   2.179  1.00  0.00           H  
ATOM   3258  HD2 TYR A 230      15.888  28.851   5.025  1.00  0.00           H  
ATOM   3259  HE1 TYR A 230      12.067  31.887   4.028  1.00  0.00           H  
ATOM   3260  HE2 TYR A 230      14.543  29.591   6.817  1.00  0.00           H  
ATOM   3261  HH  TYR A 230      11.292  31.399   6.095  1.00  0.00           H  
ATOM   3262  N   LEU A 231      13.516  28.634   0.263  1.00 56.50           N  
ANISOU 3262  N   LEU A 231     6729   4873   9867    -72    746   -562
ATOM   3263  CA  LEU A 231      12.152  28.648  -0.244  1.00 61.53           C  
ANISOU 3263  CA  LEU A 231     7304   5511  10564     20    735   -445
ATOM   3264  C   LEU A 231      11.709  27.243  -0.661  1.00 65.61           C  
ANISOU 3264  C   LEU A 231     7818   6199  10913     14    648   -396
ATOM   3265  O   LEU A 231      10.522  26.962  -0.401  1.00 64.92           O  
ANISOU 3265  O   LEU A 231     7685   6160  10821     51    657   -400
ATOM   3266  CB  LEU A 231      11.928  29.590  -1.396  1.00 70.96           C  
ANISOU 3266  CB  LEU A 231     8476   6614  11871     73    715   -276
ATOM   3267  CG  LEU A 231      12.242  31.073  -1.149  1.00 77.86           C  
ANISOU 3267  CG  LEU A 231     9344   7292  12946    101    800   -277
ATOM   3268  CD1 LEU A 231      12.219  31.917  -2.395  1.00 78.00           C  
ANISOU 3268  CD1 LEU A 231     9327   7255  13053    164    760    -71
ATOM   3269  CD2 LEU A 231      11.299  31.664  -0.040  1.00 68.00           C  
ANISOU 3269  CD2 LEU A 231     8059   5943  11835    149    909   -387
ATOM   3270  H   LEU A 231      14.273  28.882  -0.357  1.00  0.00           H  
ATOM   3271  HA  LEU A 231      11.529  28.937   0.602  1.00  0.00           H  
ATOM   3272  HB3 LEU A 231      10.864  29.634  -1.631  1.00  0.00           H  
ATOM   3273  HB2 LEU A 231      12.382  29.260  -2.330  1.00  0.00           H  
ATOM   3274  HG  LEU A 231      13.273  31.261  -0.850  1.00  0.00           H  
ATOM   3275 HD11 LEU A 231      11.407  31.701  -3.089  1.00  0.00           H  
ATOM   3276 HD12 LEU A 231      12.123  32.994  -2.254  1.00  0.00           H  
ATOM   3277 HD13 LEU A 231      13.058  31.780  -3.077  1.00  0.00           H  
ATOM   3278 HD21 LEU A 231      11.432  32.744   0.033  1.00  0.00           H  
ATOM   3279 HD22 LEU A 231      10.270  31.326  -0.162  1.00  0.00           H  
ATOM   3280 HD23 LEU A 231      11.763  31.253   0.857  1.00  0.00           H  
ATOM   3281  N   TRP A 232      12.602  26.360  -1.095  1.00 58.99           N  
ANISOU 3281  N   TRP A 232     7026   5449   9940    -33    571   -350
ATOM   3282  CA  TRP A 232      12.317  25.047  -1.547  1.00 58.32           C  
ANISOU 3282  CA  TRP A 232     6951   5509   9697    -44    493   -303
ATOM   3283  C   TRP A 232      12.023  24.125  -0.403  1.00 63.47           C  
ANISOU 3283  C   TRP A 232     7614   6244  10256    -81    507   -432
ATOM   3284  O   TRP A 232      10.920  23.498  -0.352  1.00 55.43           O  
ANISOU 3284  O   TRP A 232     6572   5304   9185    -64    486   -411
ATOM   3285  CB  TRP A 232      13.419  24.547  -2.464  1.00 54.90           C  
ANISOU 3285  CB  TRP A 232     6572   5136   9152    -87    427   -247
ATOM   3286  CG  TRP A 232      13.714  25.213  -3.755  1.00 57.33           C  
ANISOU 3286  CG  TRP A 232     6875   5376   9532    -67    416   -121
ATOM   3287  CD1 TRP A 232      13.039  26.210  -4.380  1.00 60.35           C  
ANISOU 3287  CD1 TRP A 232     7210   5670  10049     -9    434    -20
ATOM   3288  CD2 TRP A 232      14.990  25.086  -4.560  1.00 57.12           C  
ANISOU 3288  CD2 TRP A 232     6891   5367   9445   -105    385    -75
ATOM   3289  NE1 TRP A 232      13.745  26.647  -5.494  1.00 59.92           N  
ANISOU 3289  NE1 TRP A 232     7172   5581  10012    -17    412     89
ATOM   3290  CE2 TRP A 232      14.920  25.965  -5.715  1.00 55.84           C  
ANISOU 3290  CE2 TRP A 232     6711   5130   9376    -78    387     51
ATOM   3291  CE3 TRP A 232      16.129  24.232  -4.470  1.00 61.66           C  
ANISOU 3291  CE3 TRP A 232     7511   6015   9902   -157    360   -124
ATOM   3292  CZ2 TRP A 232      16.007  26.018  -6.602  1.00 52.26           C  
ANISOU 3292  CZ2 TRP A 232     6288   4678   8890   -110    369    122
ATOM   3293  CZ3 TRP A 232      17.171  24.321  -5.311  1.00 59.69           C  
ANISOU 3293  CZ3 TRP A 232     7284   5763   9632   -179    346    -57
ATOM   3294  CH2 TRP A 232      17.125  25.261  -6.348  1.00 61.16           C  
ANISOU 3294  CH2 TRP A 232     7456   5879   9902   -160    353     61
ATOM   3295  H   TRP A 232      13.475  26.741  -1.433  1.00  0.00           H  
ATOM   3296  HA  TRP A 232      11.423  25.181  -2.156  1.00  0.00           H  
ATOM   3297  HB3 TRP A 232      13.168  23.523  -2.740  1.00  0.00           H  
ATOM   3298  HB2 TRP A 232      14.382  24.645  -1.962  1.00  0.00           H  
ATOM   3299  HD1 TRP A 232      12.122  26.655  -4.022  1.00  0.00           H  
ATOM   3300  HE1 TRP A 232      13.597  27.540  -5.942  1.00  0.00           H  
ATOM   3301  HE3 TRP A 232      16.055  23.410  -3.774  1.00  0.00           H  
ATOM   3302  HZ2 TRP A 232      15.779  26.613  -7.475  1.00  0.00           H  
ATOM   3303  HZ3 TRP A 232      17.913  23.542  -5.204  1.00  0.00           H  
ATOM   3304  HH2 TRP A 232      18.004  25.258  -6.976  1.00  0.00           H  
ATOM   3305  N   THR A 233      12.791  24.212   0.689  1.00 70.36           N  
ANISOU 3305  N   THR A 233     8524   7107  11104   -140    540   -562
ATOM   3306  CA  THR A 233      12.513  23.513   1.951  1.00 57.32           C  
ANISOU 3306  CA  THR A 233     6888   5540   9351   -187    551   -682
ATOM   3307  C   THR A 233      11.293  24.079   2.633  1.00 60.87           C  
ANISOU 3307  C   THR A 233     7288   5961   9878   -150    624   -737
ATOM   3308  O   THR A 233      10.542  23.300   3.203  1.00 59.72           O  
ANISOU 3308  O   THR A 233     7132   5912   9647   -157    611   -753
ATOM   3309  CB  THR A 233      13.695  23.740   2.974  1.00 59.85           C  
ANISOU 3309  CB  THR A 233     7249   5853   9639   -265    573   -805
ATOM   3310  OG1 THR A 233      14.936  23.212   2.356  1.00 64.47           O  
ANISOU 3310  OG1 THR A 233     7868   6486  10144   -295    503   -749
ATOM   3311  CG2 THR A 233      13.610  23.042   4.383  1.00 56.31           C  
ANISOU 3311  CG2 THR A 233     6816   5494   9084   -322    587   -925
ATOM   3312  H   THR A 233      13.716  24.579   0.516  1.00  0.00           H  
ATOM   3313  HA  THR A 233      12.247  22.489   1.691  1.00  0.00           H  
ATOM   3314  HB  THR A 233      13.906  24.797   3.142  1.00  0.00           H  
ATOM   3315  HG1 THR A 233      15.205  23.917   1.763  1.00  0.00           H  
ATOM   3316 HG21 THR A 233      14.233  23.559   5.112  1.00  0.00           H  
ATOM   3317 HG22 THR A 233      12.626  23.103   4.848  1.00  0.00           H  
ATOM   3318 HG23 THR A 233      13.723  21.958   4.360  1.00  0.00           H  
ATOM   3319  N   LYS A 234      11.218  25.367   2.692  1.00 66.00           N  
ANISOU 3319  N   LYS A 234     7905   6477  10696   -110    708   -765
ATOM   3320  CA  LYS A 234      10.019  26.052   3.122  1.00 64.57           C  
ANISOU 3320  CA  LYS A 234     7667   6255  10611    -63    795   -821
ATOM   3321  C   LYS A 234       8.693  25.590   2.437  1.00 63.64           C  
ANISOU 3321  C   LYS A 234     7486   6204  10492      3    752   -695
ATOM   3322  O   LYS A 234       7.687  25.360   3.108  1.00 60.52           O  
ANISOU 3322  O   LYS A 234     7049   5863  10082     14    790   -742
ATOM   3323  CB  LYS A 234      10.110  27.618   3.078  1.00 64.12           C  
ANISOU 3323  CB  LYS A 234     7586   6018  10758    -16    893   -849
ATOM   3324  CG  LYS A 234       9.102  28.303   4.005  1.00 68.98           C  
ANISOU 3324  CG  LYS A 234     8129   6571  11508     58    994   -886
ATOM   3325  CD  LYS A 234       8.816  29.741   3.504  1.00 77.03           C  
ANISOU 3325  CD  LYS A 234     9104   7410  12754    148   1057   -815
ATOM   3326  CE  LYS A 234       8.022  29.910   2.225  1.00 83.83           C  
ANISOU 3326  CE  LYS A 234     9925   8159  13768    194   1206   -939
ATOM   3327  NZ  LYS A 234       7.532  31.266   1.954  1.00 93.25           N1+
ANISOU 3327  NZ  LYS A 234    11031   9216  15182    323   1251   -814
ATOM   3328  H   LYS A 234      11.738  25.961   2.062  1.00  0.00           H  
ATOM   3329  HA  LYS A 234       9.894  25.772   4.168  1.00  0.00           H  
ATOM   3330  HB3 LYS A 234      10.062  27.954   2.042  1.00  0.00           H  
ATOM   3331  HB2 LYS A 234      11.121  27.799   3.443  1.00  0.00           H  
ATOM   3332  HG3 LYS A 234       9.246  28.255   5.085  1.00  0.00           H  
ATOM   3333  HG2 LYS A 234       8.149  27.788   3.884  1.00  0.00           H  
ATOM   3334  HD3 LYS A 234       9.800  30.205   3.432  1.00  0.00           H  
ATOM   3335  HD2 LYS A 234       8.239  30.186   4.315  1.00  0.00           H  
ATOM   3336  HE3 LYS A 234       7.288  29.104   2.232  1.00  0.00           H  
ATOM   3337  HE2 LYS A 234       8.626  29.677   1.348  1.00  0.00           H  
ATOM   3338  HZ1 LYS A 234       7.036  31.325   1.076  1.00  0.00           H  
ATOM   3339  HZ2 LYS A 234       6.845  31.512   2.653  1.00  0.00           H  
ATOM   3340  HZ3 LYS A 234       8.300  31.921   1.999  1.00  0.00           H  
ATOM   3341  N   GLN A 235       8.624  25.442   1.095  1.00 60.75           N  
ANISOU 3341  N   GLN A 235     7107   5842  10131     38    674   -535
ATOM   3342  CA  GLN A 235       7.477  24.965   0.302  1.00 55.53           C  
ANISOU 3342  CA  GLN A 235     6383   5253   9463     87    625   -407
ATOM   3343  C   GLN A 235       7.230  23.435   0.645  1.00 58.32           C  
ANISOU 3343  C   GLN A 235     6768   5764   9626     28    558   -419
ATOM   3344  O   GLN A 235       6.014  23.191   0.860  1.00 56.47           O  
ANISOU 3344  O   GLN A 235     6478   5601   9374     43    559   -401
ATOM   3345  CB  GLN A 235       7.762  25.282  -1.250  1.00 56.32           C  
ANISOU 3345  CB  GLN A 235     6470   5321   9607    125    558   -234
ATOM   3346  CG  GLN A 235       6.825  24.647  -2.224  1.00 58.30           C  
ANISOU 3346  CG  GLN A 235     6667   5673   9812    149    482    -91
ATOM   3347  CD  GLN A 235       5.300  25.098  -2.158  1.00 70.02           C  
ANISOU 3347  CD  GLN A 235     8035   7119  11451    235    528    -34
ATOM   3348  OE1 GLN A 235       4.768  25.693  -1.197  1.00 72.59           O  
ANISOU 3348  OE1 GLN A 235     8321   7386  11872    266    625   -143
ATOM   3349  NE2 GLN A 235       4.567  24.705  -3.199  1.00 67.70           N  
ANISOU 3349  NE2 GLN A 235     7679   6862  11180    271    458    139
ATOM   3350  H   GLN A 235       9.386  25.660   0.468  1.00  0.00           H  
ATOM   3351  HA  GLN A 235       6.619  25.528   0.668  1.00  0.00           H  
ATOM   3352  HB3 GLN A 235       8.782  24.912  -1.350  1.00  0.00           H  
ATOM   3353  HB2 GLN A 235       7.780  26.349  -1.472  1.00  0.00           H  
ATOM   3354  HG3 GLN A 235       6.938  23.572  -2.364  1.00  0.00           H  
ATOM   3355  HG2 GLN A 235       7.177  24.878  -3.229  1.00  0.00           H  
ATOM   3356 HE22 GLN A 235       3.583  24.931  -3.188  1.00  0.00           H  
ATOM   3357 HE21 GLN A 235       5.023  24.346  -4.025  1.00  0.00           H  
ATOM   3358  N   VAL A 236       8.269  22.555   0.675  1.00 53.32           N  
ANISOU 3358  N   VAL A 236     6219   5184   8856    -40    505   -447
ATOM   3359  CA  VAL A 236       8.145  21.190   1.227  1.00 58.27           C  
ANISOU 3359  CA  VAL A 236     6887   5944   9310    -95    444   -453
ATOM   3360  C   VAL A 236       7.546  21.090   2.634  1.00 62.40           C  
ANISOU 3360  C   VAL A 236     7401   6517   9793   -127    499   -577
ATOM   3361  O   VAL A 236       6.544  20.425   2.824  1.00 61.78           O  
ANISOU 3361  O   VAL A 236     7300   6529   9645   -139    481   -559
ATOM   3362  CB  VAL A 236       9.535  20.506   1.233  1.00 61.75           C  
ANISOU 3362  CB  VAL A 236     7414   6415   9634   -147    387   -457
ATOM   3363  CG1 VAL A 236       9.586  19.248   2.030  1.00 61.94           C  
ANISOU 3363  CG1 VAL A 236     7487   6555   9494   -203    342   -485
ATOM   3364  CG2 VAL A 236      10.007  20.322  -0.173  1.00 52.01           C  
ANISOU 3364  CG2 VAL A 236     6192   5162   8408   -125    332   -327
ATOM   3365  H   VAL A 236       9.191  22.919   0.483  1.00  0.00           H  
ATOM   3366  HA  VAL A 236       7.506  20.587   0.583  1.00  0.00           H  
ATOM   3367  HB  VAL A 236      10.149  21.239   1.756  1.00  0.00           H  
ATOM   3368 HG11 VAL A 236       9.021  18.453   1.544  1.00  0.00           H  
ATOM   3369 HG12 VAL A 236      10.629  18.931   2.039  1.00  0.00           H  
ATOM   3370 HG13 VAL A 236       9.354  19.388   3.086  1.00  0.00           H  
ATOM   3371 HG21 VAL A 236      10.170  21.216  -0.775  1.00  0.00           H  
ATOM   3372 HG22 VAL A 236      10.967  19.806  -0.209  1.00  0.00           H  
ATOM   3373 HG23 VAL A 236       9.359  19.784  -0.865  1.00  0.00           H  
ATOM   3374  N   LEU A 237       8.144  21.733   3.672  1.00 57.20           N  
ANISOU 3374  N   LEU A 237     6760   5804   9170   -151    569   -708
ATOM   3375  CA  LEU A 237       7.541  21.823   5.069  1.00 63.65           C  
ANISOU 3375  CA  LEU A 237     7578   6677   9930   -197    626   -835
ATOM   3376  C   LEU A 237       6.089  22.295   5.104  1.00 67.57           C  
ANISOU 3376  C   LEU A 237     7985   7167  10521   -143    695   -837
ATOM   3377  O   LEU A 237       5.258  21.639   5.719  1.00 66.19           O  
ANISOU 3377  O   LEU A 237     7798   7090  10262   -176    705   -873
ATOM   3378  CB  LEU A 237       8.420  22.479   6.107  1.00 60.39           C  
ANISOU 3378  CB  LEU A 237     7203   6206   9536   -245    691   -978
ATOM   3379  CG  LEU A 237       9.494  21.644   6.941  1.00 66.06           C  
ANISOU 3379  CG  LEU A 237     7992   6929  10179   -304    638   -997
ATOM   3380  CD1 LEU A 237      10.287  20.860   5.978  1.00 63.89           C  
ANISOU 3380  CD1 LEU A 237     7749   6658   9870   -384    699  -1159
ATOM   3381  CD2 LEU A 237      10.345  22.586   7.758  1.00 59.44           C  
ANISOU 3381  CD2 LEU A 237     7198   6200   9186   -334    532   -919
ATOM   3382  H   LEU A 237       8.940  22.299   3.417  1.00  0.00           H  
ATOM   3383  HA  LEU A 237       7.489  20.831   5.517  1.00  0.00           H  
ATOM   3384  HB3 LEU A 237       7.627  22.871   6.744  1.00  0.00           H  
ATOM   3385  HB2 LEU A 237       8.730  23.425   5.663  1.00  0.00           H  
ATOM   3386  HG  LEU A 237       8.969  21.040   7.681  1.00  0.00           H  
ATOM   3387 HD11 LEU A 237       9.710  20.104   5.446  1.00  0.00           H  
ATOM   3388 HD12 LEU A 237      10.863  21.592   5.411  1.00  0.00           H  
ATOM   3389 HD13 LEU A 237      10.945  20.217   6.562  1.00  0.00           H  
ATOM   3390 HD21 LEU A 237      11.170  23.011   7.187  1.00  0.00           H  
ATOM   3391 HD22 LEU A 237       9.720  23.415   8.091  1.00  0.00           H  
ATOM   3392 HD23 LEU A 237      10.715  21.974   8.581  1.00  0.00           H  
ATOM   3393  N   THR A 238       5.759  23.293   4.313  1.00 57.50           N  
ANISOU 3393  N   THR A 238     6642   5780   9423    -59    744   -789
ATOM   3394  CA  THR A 238       4.390  23.745   4.202  1.00 64.54           C  
ANISOU 3394  CA  THR A 238     7433   6664  10427      6    814   -780
ATOM   3395  C   THR A 238       3.373  22.711   3.673  1.00 68.77           C  
ANISOU 3395  C   THR A 238     7924   7327  10877      5    737   -667
ATOM   3396  O   THR A 238       2.296  22.641   4.263  1.00 72.03           O  
ANISOU 3396  O   THR A 238     8290   7818  11258     -9    777   -711
ATOM   3397  CB  THR A 238       4.272  25.022   3.270  1.00 67.81           C  
ANISOU 3397  CB  THR A 238     7780   6931  11055    106    863   -713
ATOM   3398  OG1 THR A 238       5.167  25.963   3.760  1.00 66.53           O  
ANISOU 3398  OG1 THR A 238     7666   6641  10969     94    942   -830
ATOM   3399  CG2 THR A 238       2.886  25.651   3.408  1.00 66.23           C  
ANISOU 3399  CG2 THR A 238     7460   6718  10988    187    943   -699
ATOM   3400  H   THR A 238       6.479  23.683   3.722  1.00  0.00           H  
ATOM   3401  HA  THR A 238       4.047  24.033   5.196  1.00  0.00           H  
ATOM   3402  HB  THR A 238       4.431  24.663   2.253  1.00  0.00           H  
ATOM   3403  HG1 THR A 238       6.043  25.703   3.464  1.00  0.00           H  
ATOM   3404 HG21 THR A 238       2.819  26.622   2.919  1.00  0.00           H  
ATOM   3405 HG22 THR A 238       2.171  25.017   2.883  1.00  0.00           H  
ATOM   3406 HG23 THR A 238       2.589  25.980   4.404  1.00  0.00           H  
ATOM   3407  N   ILE A 239       3.732  21.858   2.693  1.00 66.01           N  
ANISOU 3407  N   ILE A 239     7592   7006  10483      9    631   -526
ATOM   3408  CA  ILE A 239       2.943  20.713   2.290  1.00 63.82           C  
ANISOU 3408  CA  ILE A 239     7284   6850  10114     -9    552   -421
ATOM   3409  C   ILE A 239       3.018  19.526   3.244  1.00 65.89           C  
ANISOU 3409  C   ILE A 239     7610   7227  10198   -101    532   -499
[truncated: 8,535,604 more chars]
